# Supplementary material for: PRKAR1A and SDCBP Serve as Potential Predictors of Heart Failure Following Acute Myocardial Infarction
Source: Front Immunol. 2022 May 3;13:878876. doi: 10.3389/fimmu.2022.878876 (PMC9110666; doi:10.3389/fimmu.2022.878876)
Supplement: Supplementary Table 7 — Markers of Monocytes/Macrophages 2 days after AMI and Markers of Monocytes/Macrophages and Neutrophils 3 days after AMI. [file Table_7.xlsx]

## Sheet: Prkar1a
Table 7 Markers of Moncytes/Macrophages 2 days after AMI
Gene	P_val	avg_log2FC	pct.1	pct.2	P_val_adj	cluster
Saa3	1.88e-137	2.31789	0.988	0.383	#######	2d
S100a81	5.38e-107	3.2469	0.86	0.291	#######	2d
Slpi	9.61e-104	2.50907	0.827	0.195	1.31e-99	2d
Chil3	8.56e-97	2.6075	0.869	0.284	1.16e-92	2d
Wfdc211	2.22e-91	2.2882	0.487	0.036	3.02e-87	2d
Hp	8.17e-90	2.07923	0.791	0.206	1.11e-85	2d
Plac8	2.81e-74	1.82816	0.857	0.31	3.82e-70	2d
S100a6	9.4e-70	1.403	0.97	0.684	1.28e-65	2d
F10	2.92e-69	1.44548	0.627	0.145	3.97e-65	2d
Pkm	6.18e-67	1.27833	0.985	0.801	8.4e-63	2d
Clec4e	2.52e-66	1.47639	0.884	0.425	3.42e-62	2d
S100a11	1.14e-65	1.53358	0.937	0.719	1.56e-61	2d
Slc16a3	3.34e-64	1.34203	0.824	0.34	4.53e-60	2d
S100a91	2.18e-62	1.58245	0.612	0.163	2.96e-58	2d
Anxa2	7.62e-62	1.30491	0.934	0.598	1.04e-57	2d
Prdx5	1.59e-61	1.29491	0.964	0.819	2.16e-57	2d
Cxcl31	7.66e-58	2.19999	0.466	0.08	1.04e-53	2d
S100a4	1.25e-56	1.23866	0.872	0.469	1.69e-52	2d
Tmsb10	2.08e-56	1.41504	0.97	0.832	2.83e-52	2d
Mcemp1	3.36e-56	1.05035	0.591	0.156	4.57e-52	2d
Lrg1	3.77e-55	1.20595	0.445	0.076	5.13e-51	2d
Ldha	4.57e-53	1.13586	0.97	0.798	6.21e-49	2d
Thbs1	8.72e-52	1.31396	0.86	0.397	1.18e-47	2d
Napsa	1.57e-51	1.17027	0.663	0.233	2.14e-47	2d
Srgn1	2.6e-51	1.17348	0.979	0.932	3.53e-47	2d
Ifitm1	3.47e-51	1.82722	0.513	0.132	4.72e-47	2d
Gsr	1.49e-50	1.15919	0.663	0.242	2.03e-46	2d
Sirpb1c	5.18e-50	1.14025	0.773	0.353	7.04e-46	2d
Slc7a11	6.11e-49	1.65233	0.624	0.216	8.31e-45	2d
Gda	6.2e-49	0.950015	0.701	0.278	8.43e-45	2d
Lcn21	1.08e-47	0.96218	0.281	0.023	1.47e-43	2d
Trem1	1.71e-46	0.905612	0.513	0.135	2.33e-42	2d
Itgam	1.96e-46	1.01884	0.848	0.475	2.67e-42	2d
Eno1	3.1e-46	1.06272	0.928	0.777	4.22e-42	2d
Trem3	5.08e-46	0.782704	0.403	0.076	6.9e-42	2d
Gapdh	4.71e-44	0.905022	0.979	0.887	6.4e-40	2d
Ifitm6	1.27e-43	1.1398	0.549	0.167	1.72e-39	2d
Fn1	5.24e-43	1.09647	0.704	0.286	7.12e-39	2d
Ltb4r1	6.18e-43	0.910812	0.513	0.146	8.41e-39	2d
Emilin2	1.53e-42	0.880156	0.782	0.393	2.08e-38	2d
Itgb2	6.2e-42	0.952686	0.899	0.658	8.43e-38	2d
Emb	6.35e-42	0.938031	0.74	0.357	8.63e-38	2d
Aldoa	9.11e-42	0.898311	0.982	0.85	1.24e-37	2d
Clec4d	1.83e-41	1.05137	0.788	0.408	2.49e-37	2d
Arg1	3.38e-41	1.67379	0.567	0.182	4.59e-37	2d
Tarm1	8.61e-41	0.650312	0.328	0.054	1.17e-36	2d
Tgm2	4.89e-40	0.926201	0.734	0.331	6.65e-36	2d
Plaur	1.45e-39	0.978024	0.86	0.52	1.97e-35	2d
Aprt	2.99e-39	0.982128	0.818	0.515	4.06e-35	2d
Ccr1	3.32e-39	1.07822	0.707	0.336	4.52e-35	2d
Arg2	3.41e-39	0.964809	0.466	0.132	4.63e-35	2d
Cd52	4.02e-39	0.954521	0.961	0.923	5.46e-35	2d
Msrb1	4.1e-39	1.06909	0.815	0.522	5.58e-35	2d
Gm5150	6.2e-39	0.817843	0.558	0.19	8.42e-35	2d
Adam8	2.8e-38	0.816594	0.615	0.232	3.81e-34	2d
Fpr2	4.56e-38	0.686716	0.364	0.073	6.2e-34	2d
Spp1	5.92e-38	1.10377	0.973	0.535	8.05e-34	2d
Irg1	1.08e-37	1.15343	0.343	0.067	1.47e-33	2d
Txn1	1.34e-37	0.77357	0.94	0.812	1.83e-33	2d
Lmnb1	3.76e-37	0.921051	0.645	0.282	5.11e-33	2d
Taldo1	4.78e-37	0.901579	0.884	0.714	6.5e-33	2d
Pfn1	7.04e-37	0.66261	0.997	0.978	9.57e-33	2d
Sec61g	9.66e-37	0.701901	0.952	0.873	1.31e-32	2d
Pilra	1.26e-36	0.841641	0.71	0.34	1.71e-32	2d
Sod2	1.71e-36	1.19986	0.857	0.611	2.32e-32	2d
Fpr1	2.41e-36	0.985521	0.304	0.054	3.28e-32	2d
Prdx6	2.65e-36	0.948567	0.758	0.421	3.6e-32	2d
Pgam1	4.67e-36	0.834372	0.842	0.587	6.34e-32	2d
Ly6c2	2.58e-35	0.908953	0.549	0.194	3.51e-31	2d
Vasp	3.51e-35	0.840094	0.815	0.536	4.77e-31	2d
Rnf149	9.96e-35	0.763923	0.884	0.572	1.35e-30	2d
Sirpb1b	1.13e-34	0.823377	0.603	0.252	1.54e-30	2d
Actg1	1.89e-34	0.759128	1	0.979	2.56e-30	2d
Capg	3.28e-34	0.767125	0.904	0.618	4.46e-30	2d
Mrpl52	5.7e-34	0.781616	0.872	0.66	7.74e-30	2d
Esd	7e-34	0.872682	0.866	0.654	9.52e-30	2d
Cd44	7.06e-34	0.806835	0.848	0.586	9.6e-30	2d
Lgals3	7.48e-34	0.654388	0.985	0.82	1.02e-29	2d
Msr1	9.98e-34	0.977106	0.758	0.456	1.36e-29	2d
Glrx	1.28e-33	0.808809	0.69	0.335	1.74e-29	2d
Igfbp6	3.11e-33	0.631216	0.409	0.115	4.22e-29	2d
Adora2b	4.27e-33	0.699818	0.612	0.248	5.81e-29	2d
Mif	2.16e-32	1.04544	0.851	0.604	2.93e-28	2d
Mmp8	6.58e-32	0.699365	0.29	0.055	8.94e-28	2d
Btg1	7.98e-32	0.798267	0.961	0.835	1.08e-27	2d
Cd300lf	8.14e-32	0.63026	0.499	0.178	1.11e-27	2d
Ass1	8.47e-32	0.985382	0.451	0.149	1.15e-27	2d
Shfm1	1.64e-31	0.577787	0.973	0.927	2.23e-27	2d
Cstb	2.7e-31	0.78897	0.964	0.869	3.67e-27	2d
Pglyrp1	2.82e-31	0.984943	0.296	0.06	3.84e-27	2d
Itgb7	5.08e-31	0.69865	0.436	0.132	6.91e-27	2d
Fgr	5.14e-31	0.69457	0.525	0.196	6.99e-27	2d
Vcan	2.08e-30	0.574666	0.31	0.067	2.83e-26	2d
Coro1a	5.83e-30	0.779722	0.946	0.857	7.93e-26	2d
Hif1a	1.31e-29	0.720983	0.639	0.313	1.77e-25	2d
Gngt2	1.33e-29	0.863383	0.863	0.551	1.81e-25	2d
C3	2.09e-29	0.599598	0.415	0.13	2.84e-25	2d
Actb	2.21e-29	0.774347	1	0.992	3.01e-25	2d
Cfl1	9.35e-29	0.459276	0.991	0.966	1.27e-24	2d
Arhgdib	9.41e-29	0.724586	0.922	0.864	1.28e-24	2d
Dynll1	2.06e-28	0.628308	0.952	0.863	2.8e-24	2d
Gpr35	3.17e-28	0.564275	0.454	0.156	4.32e-24	2d
Ifitm3	3.42e-28	0.756081	0.985	0.962	4.65e-24	2d
Il1r21	4.99e-28	0.923603	0.415	0.138	6.78e-24	2d
Pgk1	8.52e-28	0.591158	0.424	0.142	1.16e-23	2d
Rnh1	8.69e-28	0.716141	0.83	0.597	1.18e-23	2d
Prdx1	1.09e-27	0.72599	0.985	0.937	1.49e-23	2d
Itgal	1.13e-27	0.627649	0.307	0.074	1.54e-23	2d
Myl12a	1.23e-27	0.57096	0.943	0.881	1.67e-23	2d
Myl61	2.38e-27	0.491816	0.988	0.955	3.23e-23	2d
Dmkn	3.87e-27	0.895863	0.293	0.069	5.26e-23	2d
Arpc1b	5.1e-27	0.457317	0.988	0.958	6.93e-23	2d
Card19	6.33e-27	0.666239	0.854	0.645	8.6e-23	2d
Mrpl33	1.03e-26	0.652942	0.857	0.686	1.4e-22	2d
Arpc2	1.35e-26	0.517882	0.988	0.937	1.83e-22	2d
Klra2	2.55e-26	0.586325	0.481	0.187	3.47e-22	2d
Atp1a1	4.31e-26	0.673903	0.869	0.656	5.86e-22	2d
Uck2	7.64e-26	0.505297	0.322	0.086	1.04e-21	2d
Rab11fip1	9.17e-26	0.494075	0.34	0.098	1.25e-21	2d
Abracl	1.03e-25	0.64278	0.851	0.648	1.4e-21	2d
Tpi1	2.54e-25	0.803815	0.824	0.59	3.45e-21	2d
Cycs	2.62e-25	0.583868	0.836	0.581	3.56e-21	2d
Hmox1	3.58e-25	0.854109	0.916	0.804	4.87e-21	2d
Rbm31	3.72e-25	0.597868	0.878	0.688	5.05e-21	2d
Ms4a4c	4.23e-25	0.716731	0.69	0.364	5.75e-21	2d
Smpdl3a	4.41e-25	0.766438	0.788	0.492	6e-21	2d
Nme1	2.16e-24	0.539567	0.845	0.592	2.93e-20	2d
Cd24a	4.74e-24	0.659758	0.263	0.064	6.45e-20	2d
Sec61b	9.75e-24	0.641418	0.875	0.768	1.33e-19	2d
Rgcc1	9.88e-24	0.722774	0.448	0.179	1.34e-19	2d
Calm1	1.46e-23	0.505197	0.991	0.97	1.99e-19	2d
Srxn1	2.1e-23	0.804592	0.552	0.272	2.85e-19	2d
Adssl1	2.18e-23	0.642005	0.633	0.32	2.96e-19	2d
Arpc5	2.36e-23	0.536102	0.931	0.832	3.2e-19	2d
H3f3a	2.39e-23	0.476112	0.967	0.963	3.25e-19	2d
Dusp5	2.58e-23	0.623748	0.603	0.3	3.5e-19	2d
Rpl36al	2.83e-23	0.544981	0.94	0.85	3.85e-19	2d
Gk	3.44e-23	0.454454	0.304	0.088	4.68e-19	2d
Cyba	5.09e-23	0.455018	0.994	0.962	6.92e-19	2d
Mdm2	6.3e-23	0.674882	0.651	0.374	8.57e-19	2d
Cox17	7.01e-23	0.658944	0.869	0.71	9.53e-19	2d
Msn	7.44e-23	0.579535	0.907	0.769	1.01e-18	2d
Eif4a1	9.53e-23	0.513279	0.979	0.937	1.3e-18	2d
Ncf4	1.17e-22	0.655185	0.767	0.576	1.59e-18	2d
Ifi30	1.71e-22	0.599599	0.901	0.706	2.33e-18	2d
Csf2rb	2.21e-22	0.596745	0.576	0.304	3e-18	2d
Prelid1	2.27e-22	0.548737	0.803	0.603	3.09e-18	2d
Slc25a5	7.12e-22	0.545769	0.931	0.858	9.68e-18	2d
Fth1	9.44e-22	0.566015	1	1	1.28e-17	2d
Gm9733	1.31e-21	0.510984	0.352	0.116	1.79e-17	2d
Tes	1.43e-21	0.495176	0.328	0.107	1.94e-17	2d
Ostf1	1.5e-21	0.507712	0.91	0.819	2.04e-17	2d
Ube2l3	2.28e-21	0.547535	0.8	0.564	3.1e-17	2d
Tpm4	2.89e-21	0.604214	0.827	0.633	3.93e-17	2d
Gm14548	3.61e-21	0.442312	0.272	0.074	4.9e-17	2d
Atp6v1e1	4.67e-21	0.538865	0.86	0.699	6.35e-17	2d
Ptgs2	4.8e-21	0.941013	0.594	0.315	6.53e-17	2d
Pilrb2	6.91e-21	0.55045	0.457	0.198	9.39e-17	2d
Tspo	1.21e-20	0.530338	0.946	0.86	1.64e-16	2d
Por	1.38e-20	0.657933	0.618	0.343	1.87e-16	2d
Atp5l	1.39e-20	0.419215	0.955	0.914	1.89e-16	2d
Pygl	3.49e-20	0.494303	0.343	0.123	4.74e-16	2d
Anxa1	5.2e-20	0.608466	0.758	0.476	7.07e-16	2d
1810037I17Rik	7.58e-20	0.564677	0.812	0.649	1.03e-15	2d
AA467197	7.67e-20	0.947992	0.313	0.106	1.04e-15	2d
Ripk3	1.36e-19	0.437917	0.34	0.121	1.85e-15	2d
Bst1	1.46e-19	0.512034	0.531	0.267	1.98e-15	2d
Gm2a	1.57e-19	0.593247	0.827	0.675	2.13e-15	2d
Tgfbi	1.86e-19	0.880312	0.896	0.837	2.52e-15	2d
Mefv	3.68e-19	0.424904	0.355	0.132	5e-15	2d
Txnrd1	4.67e-19	0.635311	0.615	0.356	6.35e-15	2d
Cd53	7.14e-19	0.473609	0.931	0.888	9.7e-15	2d
Psmb5	7.89e-19	0.51032	0.788	0.568	1.07e-14	2d
Cebpb	7.95e-19	0.464118	0.997	0.955	1.08e-14	2d
Pgd	8.89e-19	0.630623	0.687	0.416	1.21e-14	2d
Smox	9.14e-19	0.65351	0.6	0.349	1.24e-14	2d
Rab32	9.26e-19	0.54723	0.475	0.221	1.26e-14	2d
Actr3	1.06e-18	0.471216	0.949	0.892	1.44e-14	2d
Gm9844	1.28e-18	0.505456	0.525	0.263	1.74e-14	2d
Ero1l	1.51e-18	0.574683	0.367	0.147	2.05e-14	2d
Bola2	1.77e-18	0.509466	0.794	0.544	2.41e-14	2d
Pilrb1	3.44e-18	0.500085	0.394	0.166	4.68e-14	2d
S100a10	3.73e-18	0.62153	0.869	0.763	5.08e-14	2d
Kpna2	3.91e-18	0.465484	0.355	0.14	5.32e-14	2d
Sorl1	4.64e-18	0.388718	0.299	0.102	6.3e-14	2d
2010107E04Rik	7.85e-18	0.422099	0.913	0.815	1.07e-13	2d
Ccr2	7.91e-18	0.503588	0.648	0.342	1.07e-13	2d
Lsp1	8.94e-18	0.689331	0.83	0.709	1.22e-13	2d
H2afj	1.21e-17	0.561367	0.797	0.65	1.65e-13	2d
Alas1	1.44e-17	0.651262	0.406	0.185	1.95e-13	2d
Gpx1	1.63e-17	0.528887	0.964	0.922	2.21e-13	2d
Pira2	1.67e-17	0.53196	0.364	0.151	2.28e-13	2d
Pfkl	1.69e-17	0.527022	0.445	0.209	2.3e-13	2d
Cers6	1.74e-17	0.438683	0.352	0.141	2.36e-13	2d
Shisa5	1.74e-17	0.418193	0.922	0.803	2.36e-13	2d
Gadd45a	2.14e-17	0.563121	0.287	0.1	2.9e-13	2d
Uqcrq	2.27e-17	0.428022	0.89	0.742	3.08e-13	2d
Psma4	2.81e-17	0.455176	0.779	0.544	3.82e-13	2d
Chmp2a	4.56e-17	0.490026	0.848	0.688	6.19e-13	2d
Fdps	5.59e-17	0.610276	0.355	0.152	7.6e-13	2d
Rac2	6.09e-17	0.5154	0.83	0.688	8.28e-13	2d
Pycard	9.59e-17	0.59351	0.758	0.544	1.3e-12	2d
Cyp4f18	1.11e-16	0.549771	0.722	0.471	1.51e-12	2d
Fam96a	1.13e-16	0.555331	0.71	0.487	1.54e-12	2d
Hopx	1.63e-16	0.406834	0.281	0.098	2.21e-12	2d
Slc2a1	1.79e-16	0.571086	0.379	0.172	2.44e-12	2d
Ms4a8a	2.16e-16	0.348134	0.301	0.107	2.94e-12	2d
Psmb3	2.26e-16	0.443401	0.839	0.674	3.07e-12	2d
Mdh2	2.46e-16	0.459243	0.797	0.613	3.34e-12	2d
Ell2	2.7e-16	0.436352	0.445	0.213	3.67e-12	2d
Magohb	2.94e-16	0.375692	0.355	0.143	4e-12	2d
Alox5ap	3.01e-16	0.451891	0.961	0.929	4.09e-12	2d
Havcr2	3.44e-16	0.410621	0.319	0.124	4.67e-12	2d
Gpi1	4.19e-16	0.55596	0.83	0.697	5.7e-12	2d
Eif4e	4.48e-16	0.54206	0.707	0.48	6.08e-12	2d
Cotl1	5.22e-16	0.430051	0.946	0.887	7.09e-12	2d
Psma3	5.39e-16	0.387473	0.887	0.718	7.32e-12	2d
Flna	7.01e-16	0.501118	0.636	0.375	9.53e-12	2d
Dbi	7.99e-16	0.479654	0.901	0.811	1.09e-11	2d
Cox7a2	1.11e-15	0.407713	0.878	0.814	1.5e-11	2d
Psme2	1.68e-15	0.488027	0.836	0.674	2.29e-11	2d
Fxyd5	2.22e-15	0.420262	0.949	0.899	3.02e-11	2d
Psmb2	2.26e-15	0.418712	0.839	0.692	3.07e-11	2d
Mxd1	2.29e-15	0.412068	0.504	0.259	3.11e-11	2d
Psma6	2.55e-15	0.486262	0.746	0.532	3.46e-11	2d
Cox6b1	2.88e-15	0.324279	0.949	0.9	3.91e-11	2d
Higd1a	3.17e-15	0.484662	0.678	0.446	4.31e-11	2d
Hck	3.25e-15	0.557512	0.678	0.454	4.42e-11	2d
Ezr	3.31e-15	0.544703	0.504	0.274	4.5e-11	2d
Ube2n	3.51e-15	0.427671	0.767	0.576	4.77e-11	2d
Usmg5	5.58e-15	0.372179	0.887	0.788	7.58e-11	2d
Hilpda	7.76e-15	0.644124	0.624	0.382	1.05e-10	2d
1110008F13Rik	8.1e-15	0.446703	0.764	0.559	1.1e-10	2d
Il1rn	1.87e-14	0.638767	0.684	0.448	2.54e-10	2d
Cope	1.93e-14	0.424377	0.791	0.623	2.63e-10	2d
Atp5f1	2.14e-14	0.400013	0.887	0.781	2.91e-10	2d
Atox1	2.83e-14	0.34434	0.955	0.916	3.85e-10	2d
Samsn1	4.46e-14	0.436126	0.618	0.377	6.06e-10	2d
Tkt	4.92e-14	0.552541	0.776	0.586	6.69e-10	2d
Cox6c	5.32e-14	0.338723	0.952	0.884	7.23e-10	2d
Cytip	5.5e-14	0.600111	0.585	0.375	7.48e-10	2d
Pfkp	5.74e-14	0.400376	0.388	0.183	7.81e-10	2d
Tpd52	7.27e-14	0.48745	0.854	0.743	9.88e-10	2d
Tma7	8.12e-14	0.361116	0.893	0.796	1.1e-09	2d
Psma7	1.02e-13	0.398586	0.881	0.774	1.39e-09	2d
Jarid2	1.1e-13	0.387965	0.358	0.164	1.49e-09	2d
Gcnt2	1.17e-13	0.288645	0.254	0.092	1.59e-09	2d
Mmp19	1.34e-13	0.492341	0.293	0.121	1.83e-09	2d
Gpd2	1.65e-13	0.292345	0.296	0.118	2.24e-09	2d
Agpat4	1.75e-13	0.54281	0.475	0.265	2.38e-09	2d
Haus8	2.03e-13	0.344329	0.322	0.139	2.76e-09	2d
Pomp	2.13e-13	0.353131	0.901	0.809	2.89e-09	2d
Cfp	2.48e-13	0.501022	0.86	0.68	3.37e-09	2d
Ly6i	2.7e-13	0.475065	0.272	0.105	3.66e-09	2d
Sub1	2.99e-13	0.436422	0.91	0.875	4.06e-09	2d
Rplp0	3.11e-13	0.34847	0.979	0.971	4.22e-09	2d
Mgst1	3.58e-13	0.618284	0.496	0.288	4.86e-09	2d
Slfn2	3.67e-13	0.448757	0.913	0.808	4.99e-09	2d
Sra1	3.82e-13	0.4416	0.654	0.456	5.19e-09	2d
Smim3	4e-13	0.373466	0.481	0.262	5.44e-09	2d
Lilrb4a	4.24e-13	0.456641	0.925	0.872	5.76e-09	2d
Txnl1	4.56e-13	0.416515	0.645	0.426	6.2e-09	2d
Riok3	4.76e-13	0.406157	0.519	0.306	6.47e-09	2d
Fam49b	4.83e-13	0.41495	0.89	0.793	6.57e-09	2d
Plin2	5.09e-13	0.438888	0.881	0.758	6.92e-09	2d
Ccl6	5.31e-13	0.709107	0.967	0.901	7.21e-09	2d
Slc11a1	5.99e-13	0.557545	0.77	0.609	8.14e-09	2d
Olr1	8.98e-13	0.428588	0.254	0.096	1.22e-08	2d
Dpep2	9.11e-13	0.472273	0.567	0.354	1.24e-08	2d
Usp50	9.65e-13	0.331381	0.558	0.33	1.31e-08	2d
Ube2d31	9.99e-13	0.349264	0.91	0.862	1.36e-08	2d
Capza1	1e-12	0.391563	0.654	0.44	1.36e-08	2d
Rps27a	1.26e-12	0.293632	0.985	0.983	1.72e-08	2d
Zbp1	1.48e-12	0.402822	0.513	0.298	2.01e-08	2d
Cxcl2	1.59e-12	0.822324	0.994	0.969	2.16e-08	2d
Fcer1g	1.76e-12	0.283118	0.994	0.99	2.39e-08	2d
Ube2a	1.82e-12	0.415753	0.69	0.471	2.48e-08	2d
Samhd1	1.97e-12	0.500992	0.734	0.56	2.68e-08	2d
Mtpn	1.98e-12	0.38756	0.588	0.361	2.69e-08	2d
Mrpl20	2.06e-12	0.417935	0.633	0.41	2.8e-08	2d
Ctsl1	2.12e-12	0.720415	0.91	0.799	2.89e-08	2d
Tmem38b	2.18e-12	0.391551	0.331	0.154	2.96e-08	2d
Cap1	2.51e-12	0.431747	0.66	0.46	3.41e-08	2d
Stx11	2.94e-12	0.390066	0.269	0.111	3.99e-08	2d
Cox5b	3.16e-12	0.314839	0.89	0.827	4.3e-08	2d
Bax	3.31e-12	0.391912	0.869	0.723	4.5e-08	2d
Gch1	4.29e-12	0.347402	0.609	0.405	5.84e-08	2d
Cmpk1	4.3e-12	0.428197	0.743	0.589	5.85e-08	2d
Serf2	4.93e-12	0.264869	0.967	0.973	6.71e-08	2d
Tmem167	4.97e-12	0.448705	0.654	0.46	6.76e-08	2d
Nufip1	5.01e-12	0.376234	0.251	0.101	6.81e-08	2d
Cisd2	5.73e-12	0.408361	0.585	0.393	7.79e-08	2d
Skap2	5.78e-12	0.406255	0.788	0.63	7.85e-08	2d
Rbx1	5.95e-12	0.331781	0.893	0.772	8.08e-08	2d
Erh	8.12e-12	0.39468	0.788	0.599	1.1e-07	2d
Irf7	8.5e-12	0.436755	0.552	0.342	1.16e-07	2d
Pla2g7	9.14e-12	0.548193	0.872	0.808	1.24e-07	2d
Osm	9.43e-12	0.63543	0.696	0.514	1.28e-07	2d
Pirb	9.53e-12	0.43957	0.746	0.569	1.3e-07	2d
Wdr1	1.09e-11	0.406845	0.785	0.645	1.47e-07	2d
Bhlhe40	1.09e-11	0.4236	0.379	0.194	1.48e-07	2d
Myeov2	1.13e-11	0.36955	0.839	0.688	1.53e-07	2d
Vps37b	1.16e-11	0.464638	0.415	0.232	1.57e-07	2d
Nab1	1.2e-11	0.339905	0.439	0.239	1.63e-07	2d
Frrs1	1.3e-11	0.303687	0.31	0.14	1.77e-07	2d
Gde1	1.49e-11	0.453742	0.469	0.282	2.03e-07	2d
Gstp1	1.52e-11	0.385944	0.403	0.214	2.07e-07	2d
Snrpd3	1.61e-11	0.395227	0.66	0.458	2.19e-07	2d
2310022A10Rik	1.82e-11	0.407349	0.385	0.198	2.48e-07	2d
Ndufa1	1.84e-11	0.337892	0.815	0.658	2.51e-07	2d
Eif5a1	1.92e-11	0.347973	0.937	0.852	2.62e-07	2d
Atp5j	1.95e-11	0.305093	0.91	0.843	2.65e-07	2d
Atp5b	1.95e-11	0.387115	0.937	0.882	2.65e-07	2d
Diaph1	2.16e-11	0.389171	0.499	0.295	2.94e-07	2d
Tax1bp1	2.25e-11	0.437026	0.663	0.464	3.06e-07	2d
AI839979	2.52e-11	0.287229	0.284	0.123	3.42e-07	2d
Lst1	2.69e-11	0.440759	0.896	0.826	3.65e-07	2d
Cfb	3.34e-11	0.695633	0.346	0.176	4.55e-07	2d
Hnrnpa2b1	3.82e-11	0.378743	0.928	0.849	5.19e-07	2d
Eif1ax	3.84e-11	0.377401	0.525	0.328	5.22e-07	2d
P4hb	4.27e-11	0.482374	0.597	0.41	5.8e-07	2d
Ninj1	4.44e-11	0.396911	0.878	0.804	6.04e-07	2d
Tmem14c	4.57e-11	0.384171	0.77	0.601	6.21e-07	2d
Capza2	5.12e-11	0.325786	0.913	0.82	6.97e-07	2d
Arpc3	5.19e-11	0.303806	0.94	0.944	7.05e-07	2d
Fis1	6.83e-11	0.3729	0.782	0.618	9.29e-07	2d
Psma1	7.83e-11	0.417666	0.782	0.653	1.06e-06	2d
Vamp4	9.42e-11	0.35326	0.564	0.376	1.28e-06	2d
Tnip1	1.21e-10	0.363275	0.284	0.132	1.64e-06	2d
Fam162a	1.22e-10	0.483372	0.388	0.22	1.65e-06	2d
Mrpl54	1.55e-10	0.385037	0.612	0.439	2.1e-06	2d
Sf3b6	1.56e-10	0.377251	0.672	0.493	2.12e-06	2d
Bnip3	1.78e-10	0.476596	0.379	0.208	2.42e-06	2d
Me2	1.8e-10	0.258348	0.269	0.119	2.44e-06	2d
C1galt1c1	1.9e-10	0.279841	0.266	0.118	2.58e-06	2d
Dok2	1.99e-10	0.385102	0.543	0.345	2.71e-06	2d
Pyhin1	2e-10	0.371996	0.418	0.235	2.72e-06	2d
Gcsh	2.01e-10	0.272359	0.403	0.22	2.73e-06	2d
Snx18	2.02e-10	0.394207	0.63	0.414	2.75e-06	2d
Ctsd	2.14e-10	0.365892	0.964	0.915	2.91e-06	2d
Gclm	2.42e-10	0.413239	0.358	0.186	3.29e-06	2d
Hnrnpk	2.56e-10	0.337919	0.943	0.879	3.47e-06	2d
Rnpep	2.6e-10	0.399131	0.716	0.516	3.54e-06	2d
Lrrfip1	2.68e-10	0.416579	0.672	0.492	3.65e-06	2d
Dnajb11	2.75e-10	0.448401	0.648	0.459	3.73e-06	2d
Cib1	2.77e-10	0.366016	0.51	0.317	3.76e-06	2d
Psmd8	3.15e-10	0.303524	0.779	0.607	4.29e-06	2d
H13	3.55e-10	0.366301	0.612	0.414	4.83e-06	2d
Capzb	3.87e-10	0.291567	0.934	0.899	5.26e-06	2d
Eif2s1	3.97e-10	0.352883	0.543	0.357	5.39e-06	2d
Cyb5b	4.36e-10	0.296491	0.367	0.196	5.93e-06	2d
Gpr84	4.64e-10	0.484336	0.26	0.118	6.31e-06	2d
Cdc42	4.71e-10	0.282834	0.97	0.938	6.4e-06	2d
Atp5g1	5.03e-10	0.258872	0.833	0.706	6.83e-06	2d
H2afy	5.84e-10	0.391419	0.63	0.443	7.94e-06	2d
Tnfrsf1b	7.03e-10	0.38659	0.609	0.43	9.56e-06	2d
Lrpap1	7.59e-10	0.373484	0.693	0.524	1.03e-05	2d
Clec4n	8.55e-10	0.522537	0.713	0.531	1.16e-05	2d
Sys1	8.58e-10	0.323709	0.543	0.349	1.17e-05	2d
Fam107b	9.06e-10	0.344216	0.373	0.208	1.23e-05	2d
Gng5	9.11e-10	0.252609	0.937	0.935	1.24e-05	2d
Rbms1	9.4e-10	0.34734	0.734	0.58	1.28e-05	2d
Ufm1	1.04e-09	0.339899	0.528	0.34	1.42e-05	2d
Hcls1	1.4e-09	0.384136	0.824	0.694	1.9e-05	2d
Grina	1.46e-09	0.406842	0.591	0.427	1.99e-05	2d
Tmed5	1.57e-09	0.323449	0.684	0.486	2.13e-05	2d
Tomm20	1.6e-09	0.337293	0.797	0.67	2.18e-05	2d
Lyn	1.64e-09	0.390442	0.737	0.586	2.23e-05	2d
Ppp4c	1.92e-09	0.325402	0.746	0.566	2.61e-05	2d
Chmp4b	1.98e-09	0.300378	0.83	0.706	2.7e-05	2d
Ctsz	2.09e-09	0.348414	0.979	0.938	2.84e-05	2d
Hnrnpm	2.23e-09	0.359731	0.704	0.53	3.03e-05	2d
Ier3	2.4e-09	0.411694	0.884	0.79	3.27e-05	2d
Actr2	2.49e-09	0.330501	0.812	0.671	3.39e-05	2d
Psmd13	2.64e-09	0.306053	0.537	0.341	3.59e-05	2d
Ccdc12	3.25e-09	0.333195	0.785	0.597	4.42e-05	2d
Ehd1	3.31e-09	0.37066	0.8	0.627	4.5e-05	2d
Nupr1	3.42e-09	0.367615	0.558	0.366	4.65e-05	2d
Bin2	3.51e-09	0.34266	0.516	0.336	4.77e-05	2d
Arf6	3.57e-09	0.309859	0.743	0.564	4.85e-05	2d
Plk3	3.58e-09	0.434004	0.421	0.261	4.86e-05	2d
Atp5k	4.47e-09	0.285001	0.854	0.728	6.08e-05	2d
Rap1b	4.66e-09	0.308134	0.94	0.873	6.33e-05	2d
Nadk	4.95e-09	0.336922	0.558	0.371	6.73e-05	2d
Btf3	5.16e-09	0.306408	0.91	0.905	7.02e-05	2d
Ndufb3	5.41e-09	0.337728	0.678	0.524	7.36e-05	2d
Ndufb2	5.86e-09	0.326358	0.696	0.522	7.97e-05	2d
Myl12b	6.82e-09	0.353572	0.797	0.681	9.28e-05	2d
Erp44	6.9e-09	0.337635	0.615	0.448	9.38e-05	2d
Ccl9	7.31e-09	0.567953	0.913	0.868	9.94e-05	2d
Atp6v1c1	7.55e-09	0.27957	0.648	0.445	0.000103	2d
Ms4a6d	8.36e-09	0.367545	0.875	0.79	0.000114	2d
Eif6	8.37e-09	0.286397	0.696	0.514	0.000114	2d
Ube2j2	1.11e-08	0.307634	0.51	0.33	0.000152	2d
Snrpe	1.26e-08	0.280046	0.767	0.624	0.000171	2d
Uqcc2	1.29e-08	0.32062	0.597	0.422	0.000175	2d
Bcl2l11	1.32e-08	0.37269	0.427	0.262	0.00018	2d
Edf1	1.35e-08	0.287494	0.857	0.746	0.000184	2d
Psmd2	1.35e-08	0.379315	0.597	0.412	0.000184	2d
Tmed2	1.38e-08	0.329862	0.887	0.78	0.000187	2d
Bak1	1.55e-08	0.274795	0.406	0.24	0.00021	2d
Uqcr10	1.55e-08	0.262438	0.827	0.712	0.000211	2d
Csf2ra	1.6e-08	0.441718	0.776	0.662	0.000217	2d
Vegfa	1.67e-08	0.341697	0.269	0.132	0.000227	2d
Lrp1	1.79e-08	0.338562	0.618	0.434	0.000244	2d
Pgs1	1.94e-08	0.278918	0.313	0.167	0.000264	2d
Lsm12	1.97e-08	0.263682	0.379	0.214	0.000267	2d
Aldh3b1	2.1e-08	0.370751	0.454	0.288	0.000285	2d
Plgrkt	2.1e-08	0.340855	0.472	0.305	0.000286	2d
Ran	2.12e-08	0.390104	0.818	0.673	0.000288	2d
Ms4a6c	2.16e-08	0.317144	0.901	0.836	0.000294	2d
Surf4	2.42e-08	0.359946	0.501	0.33	0.000329	2d
Anxa11	2.66e-08	0.297461	0.445	0.277	0.000362	2d
Srp9	2.74e-08	0.278202	0.767	0.603	0.000372	2d
Hnrnph2	2.79e-08	0.33501	0.594	0.422	0.000379	2d
Snrpb	2.96e-08	0.296769	0.845	0.744	0.000402	2d
Vim	2.96e-08	0.402186	0.949	0.92	0.000403	2d
Atp6v0e	3.23e-08	0.262059	0.913	0.872	0.000439	2d
Slc31a1	3.31e-08	0.36229	0.415	0.268	0.00045	2d
Hpse	3.68e-08	0.270162	0.251	0.122	0.000501	2d
Ap3s1	3.74e-08	0.30113	0.639	0.469	0.000508	2d
Ube2j1	4.63e-08	0.262071	0.418	0.25	0.000629	2d
Tmem208	4.92e-08	0.280772	0.561	0.388	0.000669	2d
Polr2k	5.21e-08	0.276342	0.63	0.46	0.000708	2d
Pdcd6	5.29e-08	0.303928	0.573	0.404	0.000719	2d
Ndufb7	5.48e-08	0.288245	0.773	0.635	0.000744	2d
Atp1b3	5.58e-08	0.338433	0.684	0.549	0.000758	2d
Edem1	5.7e-08	0.353589	0.603	0.42	0.000775	2d
Ccnd3	5.81e-08	0.274986	0.391	0.235	0.00079	2d
Map2k3	6.9e-08	0.310009	0.57	0.399	0.000938	2d
Capns1	7.6e-08	0.281333	0.866	0.797	0.001033	2d
Clec5a	7.71e-08	0.370916	0.385	0.231	0.001048	2d
Psmc1	7.72e-08	0.307174	0.531	0.352	0.001049	2d
Fermt3	7.8e-08	0.367628	0.657	0.484	0.00106	2d
Slc16a10	7.95e-08	0.419315	0.299	0.167	0.001081	2d
Gng12	8.04e-08	0.279073	0.501	0.336	0.001093	2d
Acp5	8.11e-08	0.407054	0.388	0.24	0.001103	2d
Psmb1	8.15e-08	0.320579	0.845	0.751	0.001108	2d
Tceb2	8.42e-08	0.26164	0.901	0.837	0.001144	2d
Psma2	8.64e-08	0.273288	0.812	0.686	0.001174	2d
Mrpl36	8.7e-08	0.265648	0.463	0.295	0.001182	2d
Hspa4	9.03e-08	0.263347	0.46	0.295	0.001227	2d
Azin1	1.01e-07	0.299872	0.466	0.304	0.001372	2d
Ptpn6	1.02e-07	0.396965	0.722	0.596	0.001385	2d
Nudt21	1.11e-07	0.304339	0.466	0.306	0.001508	2d
Ywhab	1.12e-07	0.257396	0.749	0.593	0.001519	2d
2021-03-07	1.2e-07	0.311657	0.391	0.241	0.001636	2d
Cript	1.26e-07	0.339445	0.6	0.434	0.001713	2d
Stx7	1.32e-07	0.302136	0.737	0.565	0.001792	2d
Ube2i	1.42e-07	0.294124	0.743	0.576	0.001925	2d
C1d	1.42e-07	0.270029	0.472	0.305	0.001929	2d
Isg15	1.55e-07	0.520577	0.552	0.402	0.002106	2d
Snx1	1.75e-07	0.270355	0.525	0.359	0.002374	2d
Fbxl5	1.76e-07	0.395908	0.37	0.23	0.002399	2d
Cct81	1.78e-07	0.320749	0.681	0.511	0.002417	2d
Pitpna	1.85e-07	0.328629	0.803	0.687	0.002515	2d
Psmb4	1.99e-07	0.31146	0.678	0.536	0.002699	2d
Prr13	2.02e-07	0.391059	0.788	0.721	0.00274	2d
Ptpn1	2.03e-07	0.35014	0.666	0.528	0.002765	2d
Timm8b	2.38e-07	0.297145	0.525	0.368	0.003233	2d
Aurkaip1	2.44e-07	0.280897	0.573	0.402	0.003316	2d
Cct2	2.7e-07	0.330738	0.549	0.385	0.003676	2d
1110008P14Rik	2.99e-07	0.254059	0.287	0.162	0.004058	2d
Mrps18c	3.33e-07	0.262473	0.555	0.391	0.00453	2d
Psmd12	3.42e-07	0.310801	0.454	0.295	0.004642	2d
Psma5	3.5e-07	0.265013	0.675	0.52	0.00476	2d
Ndufs4	3.74e-07	0.283161	0.609	0.444	0.005088	2d
Plek	4.02e-07	0.297794	0.901	0.799	0.005463	2d
Emd	4.23e-07	0.301566	0.57	0.41	0.005748	2d
Ubc	4.3e-07	0.286906	0.967	0.977	0.005849	2d
Il1b	4.46e-07	0.471648	0.955	0.924	0.006065	2d
Ywhaz	4.87e-07	0.361882	0.627	0.503	0.00662	2d
Dgat1	4.98e-07	0.338798	0.284	0.162	0.006767	2d
Rac1	6.18e-07	0.289687	0.869	0.832	0.008403	2d
Bre	7.45e-07	0.253044	0.37	0.226	0.010123	2d
Psmd41	7.85e-07	0.2834	0.615	0.481	0.010667	2d
Psme1	8.04e-07	0.275681	0.776	0.668	0.010926	2d
Rbm8a	8.28e-07	0.299708	0.699	0.572	0.011252	2d
Rexo2	8.59e-07	0.329083	0.525	0.38	0.011677	2d
Apbb1ip	8.69e-07	0.281461	0.543	0.382	0.011815	2d
Fam129b	8.86e-07	0.263668	0.34	0.204	0.01204	2d
Kdelr2	8.88e-07	0.271504	0.415	0.275	0.012068	2d
Chd7	8.89e-07	0.285716	0.415	0.274	0.012089	2d
Ugp2	9e-07	0.268782	0.481	0.333	0.012229	2d
Ranbp1	9.58e-07	0.274082	0.678	0.517	0.013029	2d
Ly6e	9.73e-07	0.275363	0.91	0.856	0.013224	2d
Prkar1a	1.29e-06	0.284798	0.785	0.68	0.017528	2d
Tmem189	1.43e-06	0.27502	0.493	0.34	0.019458	2d
Txndc9	1.44e-06	0.299339	0.513	0.367	0.019525	2d
Tuba4a	1.57e-06	0.272	0.254	0.14	0.02138	2d
Snrpd1	1.71e-06	0.252715	0.481	0.336	0.023236	2d
Ncf2	1.73e-06	0.294318	0.764	0.655	0.023474	2d
Ppig	1.87e-06	0.269909	0.582	0.42	0.02545	2d
Ecm1	1.91e-06	0.510035	0.624	0.495	0.026013	2d
Snf8	1.95e-06	0.264056	0.543	0.388	0.026541	2d
Snx20	1.99e-06	0.268018	0.528	0.383	0.027113	2d
P4ha1	2.04e-06	0.273801	0.484	0.322	0.027685	2d
Sec11a	2.3e-06	0.252123	0.681	0.541	0.031301	2d
Sema4d	2.32e-06	0.356224	0.412	0.272	0.031588	2d
Adprh	2.45e-06	0.258461	0.525	0.378	0.033279	2d
Lman2	2.51e-06	0.25123	0.722	0.57	0.034055	2d
Ewsr1	2.53e-06	0.292674	0.639	0.497	0.034404	2d
Arrdc4	2.56e-06	0.292324	0.293	0.173	0.034773	2d
Pdcd10	2.58e-06	0.254707	0.606	0.441	0.03501	2d
Traf1	2.58e-06	0.276741	0.412	0.268	0.035113	2d
Nus1	2.93e-06	0.2584	0.349	0.214	0.03977	2d
Casp6	3.54e-06	0.272327	0.266	0.154	0.048108	2d
Pabpc1	3.69e-06	0.262917	0.943	0.886	0.050122	2d
Dnaja2	3.94e-06	0.308244	0.576	0.422	0.053551	2d
Psmc5	4.02e-06	0.288581	0.537	0.376	0.054652	2d
Csnk2b	4.58e-06	0.272019	0.522	0.386	0.062286	2d
Il18	4.76e-06	0.284778	0.334	0.212	0.064644	2d
Atp2a2	4.84e-06	0.280485	0.325	0.207	0.065742	2d
Tgfb1	5.22e-06	0.25616	0.815	0.723	0.070945	2d
Tmem120a	5.47e-06	0.28716	0.346	0.227	0.074332	2d
Ap2s1	5.51e-06	0.290031	0.788	0.685	0.074953	2d
Magoh	5.62e-06	0.264547	0.484	0.338	0.076387	2d
Atp5d	7.57e-06	0.255009	0.815	0.739	0.102909	2d
Gmfg	7.74e-06	0.27463	0.818	0.776	0.105152	2d
B4galnt1	7.89e-06	0.264702	0.346	0.222	0.107217	2d
Prdx2	7.93e-06	0.273805	0.8	0.666	0.107851	2d
Odc1	8.49e-06	0.325255	0.501	0.368	0.115397	2d
Calm3	8.54e-06	0.260618	0.761	0.638	0.116049	2d
Pdia6	9.19e-06	0.514609	0.821	0.748	0.124906	2d
Wfdc17	1.1e-05	0.429729	0.949	0.955	0.149174	2d
Psmd11	1.16e-05	0.276199	0.478	0.359	0.158161	2d
Mmp14	1.18e-05	0.433329	0.299	0.19	0.159935	2d
Rpn1	1.2e-05	0.290698	0.504	0.369	0.162976	2d
N4bp1	1.21e-05	0.274976	0.301	0.19	0.164664	2d
Lrp10	1.33e-05	0.261835	0.4	0.273	0.180265	2d
Tomm6	1.33e-05	0.260073	0.555	0.406	0.180387	2d
Atp5a1	1.5e-05	0.276126	0.842	0.769	0.203317	2d
Phlda1	1.59e-05	0.331823	0.618	0.479	0.21554	2d
Vcp	1.59e-05	0.427915	0.701	0.627	0.216349	2d
Ssb	1.71e-05	0.290866	0.582	0.444	0.232181	2d
Sppl2a	1.72e-05	0.250362	0.346	0.227	0.233654	2d
Atg3	1.81e-05	0.271146	0.558	0.432	0.246113	2d
Cdk2ap2	1.82e-05	0.373599	0.752	0.659	0.247435	2d
Cnih4	2.09e-05	0.258099	0.663	0.516	0.283918	2d
Rars	2.15e-05	0.265755	0.304	0.19	0.292816	2d
Nt5dc2	2.22e-05	0.272373	0.278	0.172	0.302277	2d
Cd14	2.26e-05	0.306865	0.982	0.949	0.307517	2d
Map2k2	2.81e-05	0.269648	0.564	0.435	0.38136	2d
Anxa3	2.94e-05	0.281855	0.549	0.433	0.399197	2d
Cd91	3.22e-05	0.617291	0.552	0.439	0.437069	2d
Clec4a3	3.67e-05	0.253256	0.758	0.663	0.49901	2d
Uqcrfs1	3.88e-05	0.270171	0.657	0.56	0.526867	2d
Adam17	5.23e-05	0.262473	0.421	0.294	0.711036	2d
Ppp2ca	5.37e-05	0.292803	0.606	0.5	0.730393	2d
Smarca5	5.78e-05	0.262555	0.421	0.299	0.78534	2d
Ptprc	5.86e-05	0.284234	0.749	0.645	0.796341	2d
Cct3	6.75e-05	0.332529	0.501	0.367	0.917319	2d
Lcp2	8.52e-05	0.262986	0.415	0.299	1	2d
Creld2	0.000117046	0.30957	0.37	0.262	1	2d
Fcgr4	0.00013877	0.27879	0.585	0.455	1	2d
C5ar1	0.000139134	0.253284	0.931	0.891	1	2d
Sgk3	0.000144606	0.265876	0.364	0.25	1	2d
Nr4a2	0.000156751	0.367784	0.421	0.324	1	2d
Psmb10	0.000160003	0.277523	0.627	0.539	1	2d
Myh9	0.000232974	0.253599	0.496	0.363	1	2d
Ifi204	0.000239887	0.337091	0.669	0.566	1	2d
Fcgr1	0.000390803	0.284899	0.722	0.623	1	2d
G3bp1	0.000445629	0.261175	0.558	0.463	1	2d
Hsp90b1	0.000790667	0.366917	0.884	0.834	1	2d
Igsf6	0.00213889	0.273805	0.543	0.459	1	2d
Ptafr	0.00225713	0.275023	0.615	0.54	1	2d
Fabp5	0.00275868	0.26838	0.516	0.399	1	2d
Prkcd	0.00319588	0.313112	0.645	0.542	1	2d
2810474O19Rik	0.00381975	0.251787	0.287	0.214	1	2d
Ccl2	0.00663155	0.562617	0.815	0.77	1	2d

## Sheet: Sdcbp
Table 7 Markers of Moncytes/Macrophages 3 days after AMI								Table 7 Markers of Neutrophils 3 days after AMI
Gene	P_val	avg_log2FC	pct.1	pct.2	P_val_adj	cluster		Gene	P_val	avg_log2FC	pct.1	pct.2	P_val_adj	cluster
1110008F13Rik1	2.23e-09	0.299863	0.708	0.547	3.02e-05	3d		2021-03-07	0.004461	0.646937	0.35	0.285	1	2d
1810058I24Rik	5.65e-12	0.295485	0.579	0.405	7.68e-08	3d		1600010M07Rik	4.91e-23	1.38565	0.42	0.093	6.67e-19	2d
2010107E04Rik1	4.84e-16	0.392977	0.919	0.788	6.58e-12	3d		1600014C10Rik	5.84e-07	0.901143	0.329	0.171	0.007937	2d
2310022A10Rik1	5.05e-08	0.253663	0.321	0.195	0.000686	3d		1810058I24Rik	0.000286	0.666284	0.497	0.412	1	2d
AB124611	1.26e-09	0.301071	0.602	0.441	1.72e-05	3d		2310001H17Rik	1.72e-22	1.35952	0.664	0.298	2.34e-18	2d
Abca1	0.0041996	0.276443	0.385	0.32	1	3d		2810474O19Rik	3.14e-08	0.818648	0.713	0.546	0.000427	2d
Abi3	1.69e-14	0.352052	0.347	0.169	2.3e-10	3d		4833407H14Rik	5.98e-08	0.639507	0.343	0.15	0.000812	2d
Actb1	4.26e-07	0.36144	1	0.99	0.005784	3d		AB124611	1.43e-15	1.16409	0.559	0.285	1.94e-11	2d
Adam81	2.6e-09	0.391292	0.426	0.263	3.53e-05	3d		Actg11	3.7e-09	0.567603	0.986	0.983	5.04e-05	2d
Adora2b1	4.46e-11	0.493832	0.445	0.269	6.06e-07	3d		Actn1	2.2e-07	0.691448	0.343	0.159	0.002986	2d
Adssl11	1.58e-12	0.358138	0.508	0.327	2.15e-08	3d		Adipor1	4.11e-21	1.14846	0.825	0.596	5.59e-17	2d
AF251705	4.75e-19	0.508749	0.838	0.7	6.45e-15	3d		Adprh	0.000934	0.549777	0.441	0.357	1	2d
Aif1	6.15e-26	0.67982	0.881	0.789	8.35e-22	3d		AF2517051	4.61e-18	1.21571	0.531	0.211	6.26e-14	2d
Akr1a1	1.06e-24	0.526495	0.942	0.86	1.44e-20	3d		Akap13	5.44e-05	0.560907	0.343	0.213	0.739038	2d
Aldoa1	1.65e-16	0.379321	0.94	0.846	2.25e-12	3d		Aldh3b1	3.2e-08	0.776096	0.287	0.12	0.000435	2d
Amdhd2	4.18e-12	0.318047	0.364	0.199	5.68e-08	3d		Aldoa	2.32e-10	0.640752	0.93	0.829	3.16e-06	2d
Anxa12	6.93e-18	0.492902	0.694	0.451	9.42e-14	3d		Alox5ap	6.35e-15	0.675625	0.972	0.882	8.63e-11	2d
Anxa31	1.27e-08	0.323792	0.553	0.404	0.000172	3d		Ankrd33b	1.28e-09	0.865428	0.413	0.192	1.74e-05	2d
Anxa4	2.39e-17	0.475155	0.475	0.266	3.25e-13	3d		Anp32a1	2.99e-09	0.711572	0.664	0.514	4.07e-05	2d
Anxa5	1.2e-14	0.375302	0.949	0.911	1.63e-10	3d		Anxa1	2.22e-06	0.355056	0.65	0.48	0.030225	2d
Ap1s1	7.85e-07	0.260897	0.385	0.265	0.010677	3d		Apbb1ip	6.4e-05	0.51178	0.51	0.391	0.870002	2d
Ap3s11	1.76e-09	0.32029	0.598	0.455	2.39e-05	3d		Arg2	6.68e-11	0.867987	0.762	0.611	9.07e-07	2d
Apbb1ip1	2.97e-11	0.366357	0.523	0.358	4.04e-07	3d		Arhgap9	0.000697	0.574548	0.336	0.241	1	2d
Apobec1	4.87e-07	0.288895	0.436	0.319	0.006621	3d		Arhgdib	0.000634	0.34746	0.818	0.774	1	2d
Apoe1	2.17e-08	0.456439	1	0.996	0.000295	3d		Arl6ip1	0.004432	0.488627	0.448	0.397	1	2d
Aprt1	4.52e-17	0.353114	0.747	0.489	6.14e-13	3d		Arpc1b	5.19e-13	0.567045	0.972	0.92	7.06e-09	2d
Arl4c	1.26e-09	0.396298	0.64	0.504	1.71e-05	3d		Arpc3	2.05e-09	0.482979	0.944	0.934	2.79e-05	2d
Arl5c	4.53e-06	0.356316	0.342	0.234	0.061618	3d		Asprv1	1.46e-23	2.2037	0.503	0.139	1.99e-19	2d
Arl6ip1	1.05e-06	0.258697	0.787	0.71	0.014236	3d		Atg3	9.39e-13	1.13982	0.58	0.362	1.28e-08	2d
Arpc21	7.48e-12	0.28767	0.966	0.939	1.02e-07	3d		Atox1	8.96e-10	0.595173	0.923	0.81	1.22e-05	2d
Arpp19	1e-09	0.299877	0.732	0.584	1.36e-05	3d		Atp5j	0.002319	0.259983	0.72	0.689	1	2d
Atox11	1.09e-33	0.610715	0.97	0.898	1.48e-29	3d		Atp6ap1	0.003212	0.501609	0.483	0.446	1	2d
Atp5c1	5.05e-11	0.310562	0.823	0.74	6.87e-07	3d		Atp6v0b	7.03e-10	0.578321	0.881	0.81	9.56e-06	2d
Atp5f11	1.48e-09	0.263648	0.866	0.77	2.01e-05	3d		Atp6v0d1	7.12e-05	0.593274	0.524	0.442	0.967886	2d
Atp5g11	1.93e-08	0.263496	0.815	0.688	0.000262	3d		Atp6v0e	7.92e-06	0.479685	0.853	0.82	0.107697	2d
Atp5j1	7.37e-14	0.336872	0.921	0.82	1e-09	3d		Atp6v1d	3.15e-05	0.576235	0.483	0.366	0.428207	2d
Atp5k1	1.28e-11	0.355695	0.828	0.714	1.73e-07	3d		Atp6v1f	4.73e-07	0.511929	0.755	0.685	0.006425	2d
Atp5l1	8.8e-30	0.497091	0.964	0.899	1.2e-25	3d		Atp6v1g1	1.77e-11	0.597614	0.944	0.835	2.41e-07	2d
Atp6v0b	1.79e-12	0.293976	0.934	0.896	2.43e-08	3d		B2m1	1.81e-18	0.666384	1	0.954	2.46e-14	2d
Atp6v0e1	3.22e-20	0.389731	0.932	0.851	4.38e-16	3d		Bbip1	0.002742	0.431443	0.51	0.467	1	2d
Atp6v1c11	9.78e-07	0.300653	0.564	0.451	0.013293	3d		BC031181	0.004423	0.42051	0.531	0.491	1	2d
Atp6v1f	3.02e-13	0.346942	0.906	0.8	4.11e-09	3d		Bin2	0.000171	0.51613	0.266	0.152	1	2d
Atp6v1g1	6.24e-24	0.503639	0.93	0.82	8.49e-20	3d		Bst1	7.14e-09	0.727013	0.594	0.425	9.71e-05	2d
Aup1	3.55e-12	0.349308	0.525	0.354	4.82e-08	3d		Btg1	2.5e-18	0.893674	0.986	0.947	3.4e-14	2d
AW112010	3.69e-14	0.951021	0.504	0.319	5.01e-10	3d		Btg21	1.94e-07	0.595069	0.916	0.801	0.002642	2d
B4galnt11	6.74e-13	0.322166	0.358	0.186	9.16e-09	3d		C5ar1	6.37e-22	1.02059	0.965	0.869	8.66e-18	2d
Basp1	1.63e-11	0.492309	0.591	0.435	2.22e-07	3d		Calm2	4.51e-12	0.709036	0.888	0.803	6.13e-08	2d
BC005537	1.88e-07	0.270655	0.621	0.482	0.002553	3d		Card19	2.89e-18	0.930941	0.902	0.713	3.93e-14	2d
BC031181	4.81e-06	0.257067	0.594	0.484	0.065378	3d		Casp4	0.000254	0.76736	0.385	0.281	1	2d
Bccip	3.71e-06	0.254652	0.375	0.269	0.050362	3d		Ccl6	0.000102	0.317144	0.853	0.759	1	2d
Bcl2l111	3.75e-07	0.330695	0.377	0.255	0.005103	3d		Ccpg1	2.57e-14	0.79361	0.273	0.057	3.5e-10	2d
Bhlhe401	1.7e-08	0.339774	0.321	0.188	0.000231	3d		Ccr1	4.77e-13	0.881657	0.895	0.799	6.48e-09	2d
Bin21	3.13e-13	0.411073	0.494	0.307	4.26e-09	3d		Ccrl2	3.03e-12	1.0101	0.797	0.584	4.12e-08	2d
Blvra	4.95e-08	0.304064	0.534	0.411	0.000673	3d		Cd300a	9.13e-11	0.937257	0.497	0.271	1.24e-06	2d
Bri3	3.96e-05	0.257555	0.832	0.8	0.537933	3d		Cd300ld	1.11e-23	1.13943	0.601	0.205	1.51e-19	2d
Bst2	4.55e-06	0.275025	0.809	0.736	0.061823	3d		Cd300lf	0.000423	0.383838	0.741	0.639	1	2d
Btg11	1.1e-07	0.335431	0.908	0.84	0.001489	3d		Cd37	0.002573	0.596679	0.413	0.349	1	2d
Calm2	1.14e-12	0.346209	0.936	0.907	1.55e-08	3d		Cd521	3.11e-38	1.35308	0.986	0.918	4.22e-34	2d
Calm31	1.16e-10	0.331064	0.757	0.612	1.58e-06	3d		Cd68	1.68e-07	0.640311	0.629	0.503	0.002285	2d
Capg1	4.08e-15	0.503916	0.798	0.618	5.54e-11	3d		Cd82	4.71e-10	0.868553	0.455	0.233	6.41e-06	2d
Capns11	2.43e-14	0.342262	0.902	0.758	3.3e-10	3d		Cdc42	1.66e-05	0.427228	0.923	0.922	0.225581	2d
Capza21	7.43e-09	0.266625	0.891	0.813	0.000101	3d		Cdc42ep3	2.04e-06	0.793356	0.252	0.106	0.027693	2d
Card191	1.04e-13	0.388829	0.804	0.628	1.41e-09	3d		Cdk2ap2	2.7e-24	1.92806	0.874	0.655	3.67e-20	2d
Ccl12	1.22e-07	1.02628	0.506	0.402	0.001653	3d		Cebpb	1.22e-19	0.76688	0.993	0.983	1.66e-15	2d
Ccl8	1.57e-40	1.63134	0.434	0.123	2.13e-36	3d		Celf2	1.91e-10	0.969008	0.469	0.258	2.6e-06	2d
Ccr21	1.08e-26	0.870541	0.583	0.312	1.47e-22	3d		Chil1	0.000439	0.303301	0.49	0.328	1	2d
Ccr5	4.59e-08	0.333464	0.517	0.376	0.000624	3d		Chmp5	0.002206	0.486565	0.406	0.33	1	2d
Ccrl2	4.24e-07	0.498653	0.643	0.572	0.00576	3d		Cib1	0.001562	0.585804	0.301	0.216	1	2d
Cd300lf1	1.83e-07	0.294569	0.338	0.205	0.002489	3d		Clec4d	6.96e-17	0.752918	0.965	0.865	9.46e-13	2d
Cd441	8.61e-13	0.430214	0.77	0.575	1.17e-08	3d		Clec4e	7.85e-22	1.2135	0.965	0.86	1.07e-17	2d
Cd47	5.68e-11	0.351728	0.86	0.763	7.73e-07	3d		Clec4n	3.71e-12	1.38004	0.692	0.467	5.05e-08	2d
Cd521	3.25e-12	0.267898	0.974	0.906	4.42e-08	3d		Clic1	0.000228	0.264744	0.909	0.888	1	2d
Cd63	1.43e-17	1.18744	0.774	0.676	1.94e-13	3d		Cln5	2.41e-05	0.627533	0.336	0.207	0.32779	2d
Cd68	2.62e-16	0.481273	0.936	0.905	3.56e-12	3d		Cmtm6	0.001122	0.578174	0.413	0.33	1	2d
Cd72	4.84e-09	0.768209	0.415	0.282	6.58e-05	3d		Cmtm71	4.28e-12	1.03224	0.531	0.307	5.82e-08	2d
Cebpzos	1.29e-09	0.309933	0.3	0.165	1.75e-05	3d		Cnn2	7.36e-06	0.557346	0.462	0.309	0.100091	2d
Cfb1	4.37e-10	0.288676	0.306	0.161	5.94e-06	3d		Coq10b	1.36e-05	0.637453	0.524	0.408	0.185311	2d
Cfl11	5.66e-16	0.307427	0.987	0.963	7.69e-12	3d		Coro1a	0.000275	0.275297	0.958	0.898	1	2d
Chmp4b1	2.45e-18	0.471612	0.843	0.669	3.32e-14	3d		Cotl1	0.009809	0.278396	0.867	0.816	1	2d
Clec12a	2.07e-14	0.477959	0.64	0.465	2.82e-10	3d		Cox6a1	0.005807	0.297367	0.755	0.732	1	2d
Clec4a2	3.81e-05	0.252937	0.723	0.652	0.518511	3d		Cox6b1	0.000133	0.329981	0.853	0.778	1	2d
Clec4a31	4.35e-07	0.321481	0.736	0.655	0.00592	3d		Creg1	5.9e-07	0.882993	0.469	0.328	0.008023	2d
Clec4d1	3.26e-21	0.473333	0.685	0.384	4.44e-17	3d		Csf1	0.000707	0.562654	0.315	0.194	1	2d
Clec4e1	5.9e-13	0.317318	0.698	0.436	8.02e-09	3d		Csf3r	8.78e-41	1.76818	0.776	0.252	1.19e-36	2d
Clec4n1	5.71e-06	0.402961	0.634	0.539	0.077632	3d		Csrnp1	2.27e-05	0.598597	0.643	0.528	0.308676	2d
Clic11	1.6e-13	0.309261	0.966	0.914	2.17e-09	3d		Ctsa	0.000571	0.519675	0.476	0.378	1	2d
Cmc1	7.54e-11	0.306406	0.319	0.175	1.02e-06	3d		Ctsb	2.49e-11	0.636638	0.965	0.844	3.39e-07	2d
Cmpk11	3.86e-08	0.266867	0.709	0.575	0.000524	3d		Ctsd	9.13e-23	1.31473	0.937	0.776	1.24e-18	2d
Cmtm7	9.55e-09	0.351811	0.757	0.651	0.00013	3d		Ctsz	0.000336	0.378778	0.839	0.727	1	2d
Cnih41	4.06e-12	0.360019	0.655	0.487	5.52e-08	3d		Cxcr2	3.85e-13	1.0428	0.483	0.209	5.23e-09	2d
Commd4	8.02e-07	0.261461	0.502	0.373	0.010906	3d		Cyp4f18	3.1e-27	1.36771	0.79	0.393	4.21e-23	2d
Cope1	2.69e-06	0.252008	0.725	0.627	0.036619	3d		D8Ertd738e	3.2e-13	0.906773	0.797	0.638	4.35e-09	2d
Cox171	7.08e-11	0.261111	0.83	0.698	9.62e-07	3d		Dazap2	0.00371	0.398625	0.643	0.67	1	2d
Cox4i1	3.58e-29	0.428788	0.985	0.936	4.87e-25	3d		Ddx5	3.29e-13	0.590589	0.993	0.968	4.47e-09	2d
Cox5a	6.32e-32	0.589876	0.915	0.729	8.59e-28	3d		Dedd2	0.000224	0.557348	0.259	0.139	1	2d
Cox5b1	8.48e-13	0.321305	0.898	0.807	1.15e-08	3d		Dhrs7	2.64e-18	1.264	0.573	0.262	3.58e-14	2d
Cox6b11	1.93e-10	0.261271	0.94	0.894	2.63e-06	3d		Dok3	0.00816	0.393601	0.399	0.342	1	2d
Cox6c1	3.12e-19	0.384038	0.951	0.869	4.23e-15	3d		Dusp1	1.43e-15	1.05381	0.951	0.778	1.95e-11	2d
Cox7a21	3.78e-10	0.289763	0.894	0.788	5.13e-06	3d		Dynll1	1.1e-11	1.0521	0.797	0.683	1.5e-07	2d
Creg1	9.64e-21	0.661436	0.787	0.641	1.31e-16	3d		Ebi3	0.003781	0.471565	0.329	0.235	1	2d
Cstb1	1.7e-28	0.579893	0.96	0.849	2.31e-24	3d		Edf1	7.85e-06	0.61607	0.552	0.448	0.106727	2d
Ctsa	2.07e-13	0.404186	0.906	0.84	2.82e-09	3d		Efhd2	0.001244	0.372312	0.713	0.683	1	2d
Ctsb	7.71e-23	0.829955	1	0.992	1.05e-18	3d		Ehd1	9.18e-07	0.620625	0.86	0.782	0.012485	2d
Ctsc	5.98e-15	0.387498	0.979	0.955	8.12e-11	3d		Emb	9.53e-05	0.489425	0.685	0.569	1	2d
Ctsd1	3.48e-46	1.11313	0.989	0.888	4.73e-42	3d		Emd	2.28e-07	0.894899	0.594	0.482	0.003099	2d
Ctsh	4.09e-18	0.423862	0.957	0.91	5.55e-14	3d		Emilin2	0.002301	0.440804	0.559	0.49	1	2d
Ctsl2	9.67e-17	0.386254	0.889	0.787	1.31e-12	3d		Etf1	4.53e-05	0.531384	0.671	0.624	0.61553	2d
Ctss	5.18e-98	1.05967	0.992	0.978	7.05e-94	3d		Ets2	0.000145	0.557807	0.713	0.645	1	2d
Ctsz1	3.92e-18	0.36854	0.981	0.927	5.33e-14	3d		Fam134b	8.05e-13	0.943279	0.517	0.25	1.09e-08	2d
Cx3cr1	8.5e-06	0.405097	0.381	0.283	0.115602	3d		Fam32a	2.74e-08	0.895169	0.483	0.302	0.000372	2d
Cyba1	4.44e-55	0.635906	0.992	0.955	6.03e-51	3d		Fam49b	2.01e-06	0.45821	0.811	0.689	0.027291	2d
Cycs1	4.07e-14	0.444182	0.751	0.576	5.53e-10	3d		Fau1	3.63e-09	0.421874	0.993	0.958	4.94e-05	2d
Cyp4f181	1.62e-15	0.641633	0.647	0.46	2.2e-11	3d		Fem1c	0.001021	0.605133	0.28	0.184	1	2d
Dad1	3.74e-07	0.268925	0.817	0.741	0.005088	3d		Fgl21	2.72e-17	1.43308	0.476	0.167	3.7e-13	2d
Dbi1	2.83e-13	0.374333	0.896	0.793	3.85e-09	3d		Fgr	0.004736	0.38823	0.476	0.408	1	2d
Ddx39	0.000252163	0.26127	0.306	0.231	1	3d		Ftl1	5.72e-16	0.702224	1	0.996	7.78e-12	2d
Dnajc15	2e-09	0.321276	0.53	0.384	2.72e-05	3d		Fuca1	1.16e-07	0.694791	0.462	0.288	0.001571	2d
Dpep21	1.1e-09	0.316612	0.513	0.339	1.5e-05	3d		Fuca2	1.5e-06	0.76892	0.357	0.203	0.020353	2d
Dtnbp1	3.74e-07	0.285539	0.308	0.19	0.00509	3d		Fxyd5	2.81e-26	1.028	0.979	0.892	3.82e-22	2d
Dusp51	1.06e-09	0.458773	0.466	0.317	1.44e-05	3d		Fyb	0.000678	0.645054	0.51	0.455	1	2d
Dynlt1f	1.05e-09	0.250093	0.304	0.166	1.43e-05	3d		G0s2	1.6e-07	1.28174	0.678	0.533	0.002181	2d
Ecm11	2.16e-31	0.666981	0.717	0.405	2.94e-27	3d		Gabarap	9.46e-13	0.529888	0.986	0.935	1.29e-08	2d
Edem11	3.9e-12	0.328302	0.574	0.395	5.3e-08	3d		Gabarapl2	0.003767	0.455378	0.517	0.495	1	2d
Eif2s21	6.04e-12	0.355559	0.747	0.602	8.22e-08	3d		Gadd45b	2.7e-15	1.00866	0.846	0.613	3.67e-11	2d
Ell21	1.05e-09	0.312558	0.364	0.21	1.42e-05	3d		Gda	0.005713	0.551127	0.455	0.398	1	2d
Emb1	2.21e-07	0.251666	0.553	0.387	0.003	3d		Gla	2.27e-06	0.803191	0.343	0.182	0.030796	2d
Emilin21	8.22e-08	0.301479	0.589	0.425	0.001118	3d		Glipr11	7.03e-11	0.830887	0.42	0.19	9.55e-07	2d
Eno11	6.79e-17	0.370089	0.917	0.748	9.23e-13	3d		Gm13822	1.72e-12	1.26265	0.259	0.063	2.34e-08	2d
Epb41l2	6.22e-08	0.25051	0.334	0.206	0.000846	3d		Gm17619	3.26e-17	0.852411	0.252	0.034	4.43e-13	2d
Erh1	2.27e-10	0.312263	0.732	0.59	3.08e-06	3d		Gm20406	3.15e-08	0.788153	0.35	0.154	0.000428	2d
Esd1	9.23e-10	0.307225	0.796	0.648	1.25e-05	3d		Gm26740	2.02e-17	1.09285	0.413	0.123	2.75e-13	2d
Esyt1	1.38e-11	0.295203	0.345	0.189	1.87e-07	3d		Gm2a1	6.29e-12	0.964284	0.531	0.285	8.55e-08	2d
Etfb	1.37e-11	0.328638	0.566	0.399	1.87e-07	3d		Gm5150	5.55e-32	1.67584	0.601	0.167	7.54e-28	2d
Evi2a	6.62e-14	0.416613	0.655	0.478	8.99e-10	3d		Gm5483	2.69e-08	0.742845	0.566	0.378	0.000366	2d
Evl	2.76e-06	0.283582	0.44	0.33	0.037542	3d		Gmfg	2.73e-05	0.314851	0.93	0.877	0.370437	2d
Fabp51	2.15e-41	1.25047	0.634	0.296	2.92e-37	3d		Gnb2	0.001277	0.348027	0.818	0.772	1	2d
Fam105a	1.33e-11	0.372542	0.658	0.493	1.8e-07	3d		Gng12	4.47e-07	0.798253	0.545	0.425	0.006079	2d
Fam129b1	2.24e-10	0.291729	0.328	0.18	3.05e-06	3d		Gng5	2.33e-10	0.521327	0.958	0.899	3.17e-06	2d
Fam173a	1.11e-07	0.265498	0.44	0.299	0.001507	3d		Gngt2	1.47e-18	1.13276	0.573	0.231	2e-14	2d
Fam49b1	1.81e-06	0.271594	0.853	0.794	0.024639	3d		Gpcpd1	0.000865	0.499983	0.378	0.268	1	2d
Fcer1g1	2.1e-25	0.352365	0.998	0.987	2.86e-21	3d		Gpsm31	9.32e-11	0.845507	0.699	0.524	1.27e-06	2d
Fcgr11	7.09e-19	0.560954	0.751	0.582	9.63e-15	3d		Gpx1	5.24e-24	1.24402	0.888	0.632	7.12e-20	2d
Fcgr41	3.34e-12	0.482684	0.592	0.419	4.54e-08	3d		Gpx4	0.000275	0.579059	0.622	0.56	1	2d
Fgl2	0.00589966	0.252061	0.377	0.317	1	3d		Grcc10	0.007662	0.524093	0.315	0.239	1	2d
Fis11	1.02e-09	0.300426	0.738	0.607	1.38e-05	3d		Grina	1.85e-11	0.831091	0.804	0.679	2.52e-07	2d
Flot1	2.77e-06	0.25174	0.387	0.275	0.037643	3d		Gsn	1.52e-25	1.35383	0.818	0.448	2.07e-21	2d
Fn11	4.38e-15	0.608147	0.532	0.298	5.96e-11	3d		Gsr	7.37e-11	0.67571	0.881	0.765	1e-06	2d
Fth11	9.83e-20	0.397307	1	1	1.34e-15	3d		H2afj	3.78e-05	0.650214	0.678	0.6	0.513722	2d
Ftl1	2.49e-20	0.485529	1	1	3.39e-16	3d		H2-D1	4.25e-20	0.790161	1	0.991	5.78e-16	2d
Fuca2	1.02e-09	0.331758	0.438	0.288	1.39e-05	3d		H2-K11	0.000496	0.319481	0.811	0.776	1	2d
Fundc2	4.42e-07	0.25126	0.408	0.283	0.006008	3d		H2-Q10	8.45e-20	1.29409	0.497	0.154	1.15e-15	2d
Furin	4e-06	0.262443	0.428	0.31	0.05432	3d		H2-T23	8.69e-09	0.74219	0.573	0.393	0.000118	2d
Fxyd51	2.51e-12	0.364868	0.955	0.883	3.42e-08	3d		H3f3a	0.000102	0.298632	0.993	0.975	1	2d
Gcsh1	2.3e-05	0.34043	0.323	0.229	0.312399	3d		Hacd2	4.25e-10	0.840906	0.357	0.154	5.77e-06	2d
Gdf15	1.08e-08	0.871854	0.379	0.243	0.000147	3d		Hbb-bs	8.29e-16	0.899583	0.671	0.391	1.13e-11	2d
Gla	1.38e-08	0.294286	0.419	0.276	0.000188	3d		Hcar2	2.14e-11	1.0283	0.748	0.531	2.91e-07	2d
Gm10076	5.29e-54	0.716307	0.983	0.942	7.19e-50	3d		Hcst	1.38e-07	0.761713	0.587	0.442	0.001875	2d
Gm10116	2.73e-11	0.459577	0.891	0.827	3.71e-07	3d		Hdc	1.71e-14	0.916261	0.86	0.548	2.32e-10	2d
Gm98441	0.000161267	0.262444	0.383	0.293	1	3d		Hexa1	0.000241	0.576084	0.378	0.258	1	2d
Gna13	1.1e-06	0.282421	0.536	0.42	0.014904	3d		Hist1h1c	2.44e-08	0.827647	0.252	0.085	0.000332	2d
Gnas	8.14e-09	0.25288	0.855	0.788	0.000111	3d		Hist1h2bc1	2.62e-40	1.85515	0.671	0.159	3.56e-36	2d
Gng121	1.65e-08	0.284413	0.466	0.319	0.000224	3d		Hmgb2	1.03e-13	1.02594	0.811	0.674	1.4e-09	2d
Gng51	1.53e-10	0.258076	0.968	0.914	2.08e-06	3d		Hmgn2	1.41e-05	0.622185	0.531	0.397	0.191769	2d
Gngt21	4.65e-28	0.592739	0.809	0.512	6.32e-24	3d		Hnrnph2	5.3e-06	0.627806	0.587	0.503	0.072057	2d
Gpnmb	3e-42	1.27573	0.396	0.09	4.08e-38	3d		Hp	7.76e-06	0.55046	0.832	0.77	0.105436	2d
Gpx11	5.63e-12	0.331623	0.964	0.912	7.66e-08	3d		Ier5	1.35e-05	0.518232	0.825	0.848	0.183585	2d
Grn	2.06e-22	0.495002	0.972	0.931	2.81e-18	3d		Ifi27l2a1	1.41e-19	2.14918	0.713	0.427	1.92e-15	2d
Gsto1	1.29e-07	0.265969	0.372	0.239	0.001752	3d		Ifitm1	1.93e-26	1.70089	0.902	0.619	2.62e-22	2d
Gtf2h5	6.48e-09	0.323135	0.519	0.38	8.81e-05	3d		Ifitm3	2.83e-05	0.555406	0.923	0.871	0.384206	2d
Gusb	2.55e-12	0.402043	0.764	0.623	3.47e-08	3d		Ifngr1	0.000363	0.516793	0.455	0.359	1	2d
Gyg	8.45e-16	0.48483	0.406	0.21	1.15e-11	3d		Ifrd1	8.38e-21	1.21202	0.853	0.6	1.14e-16	2d
H131	3.1e-07	0.259807	0.543	0.411	0.004213	3d		Igfbp6	3.2e-17	1.75256	0.608	0.347	4.34e-13	2d
H2afj1	9.1e-09	0.25436	0.783	0.624	0.000124	3d		Igsf6	1.23e-11	1.06213	0.657	0.452	1.67e-07	2d
H2afy1	3.73e-09	0.276594	0.589	0.425	5.07e-05	3d		Il10rb	1.69e-05	0.654514	0.559	0.446	0.230269	2d
H2afz	3.65e-08	0.321455	0.932	0.904	0.000496	3d		Il1b	3.42e-05	0.557754	0.986	0.985	0.464656	2d
Hax1	1.04e-05	0.258085	0.342	0.241	0.140744	3d		Il1f9	2.12e-09	0.794577	0.608	0.334	2.88e-05	2d
Hba-a1	8.53e-09	0.983481	0.519	0.381	0.000116	3d		Il1r2	4.94e-21	1.21745	0.944	0.786	6.72e-17	2d
Hba-a2	3.33e-05	0.803995	0.391	0.288	0.452952	3d		Irf2	4.29e-06	0.572193	0.287	0.139	0.058343	2d
Hbb-bs	1.58e-14	1.35199	0.874	0.742	2.14e-10	3d		Irf7	3.23e-10	1.26849	0.469	0.249	4.39e-06	2d
Hcst	1.49e-06	0.286993	0.372	0.265	0.020214	3d		Irg1	3.56e-24	1.61265	0.881	0.67	4.83e-20	2d
Hexb	1.01e-12	0.527207	0.862	0.773	1.37e-08	3d		Isg20	4.84e-06	0.986417	0.392	0.214	0.06583	2d
Higd1a1	2.51e-07	0.313274	0.587	0.449	0.003409	3d		Itm2b1	3.48e-24	1.01271	0.965	0.789	4.73e-20	2d
Hilpda1	8.83e-07	0.518491	0.511	0.398	0.011997	3d		Junb	0.000247	0.263747	0.951	0.928	1	2d
Htatip2	1.57e-10	0.337241	0.332	0.189	2.13e-06	3d		Kdm6b	0.001088	0.362639	0.671	0.586	1	2d
Ier3ip1	5.81e-09	0.256779	0.775	0.634	7.9e-05	3d		Klf10	0.000251	0.655553	0.455	0.345	1	2d
Ifi301	2.09e-13	0.422263	0.836	0.702	2.84e-09	3d		Klf2	2.8e-06	0.441056	0.769	0.605	0.037995	2d
Ifi351	1.3e-07	0.309362	0.442	0.318	0.001768	3d		Klf6	0.007562	0.305606	0.643	0.583	1	2d
Ifitm31	0.00226328	0.269604	0.97	0.966	1	3d		Lamtor2	5.41e-06	0.629729	0.413	0.275	0.073509	2d
Ifnar2	1.05e-06	0.261849	0.658	0.541	0.014245	3d		Laptm51	0.000156	0.476664	0.699	0.717	1	2d
Ifngr1	0.000114434	0.254248	0.791	0.72	1	3d		Lcp1	2.59e-18	0.862111	0.951	0.882	3.52e-14	2d
Il1rn1	2.1e-19	0.787898	0.64	0.42	2.85e-15	3d		Litaf	5.95e-20	0.914299	0.937	0.884	8.09e-16	2d
Il2rg	3.21e-07	0.312873	0.4	0.28	0.004362	3d		Lmnb1	2.19e-15	0.866552	0.937	0.757	2.98e-11	2d
Irf71	1.16e-15	0.749353	0.519	0.314	1.58e-11	3d		Lpcat2	7.19e-09	0.73218	0.643	0.472	9.77e-05	2d
Iscu	4.68e-11	0.324896	0.634	0.472	6.36e-07	3d		Lrg1	2.53e-27	1.87235	0.755	0.347	3.44e-23	2d
Isg151	2.61e-05	0.348735	0.498	0.401	0.354148	3d		Lsp11	1.76e-28	1.30919	0.881	0.584	2.39e-24	2d
Itga6	1.59e-27	0.437078	0.266	0.055	2.16e-23	3d		Lst1	2.91e-35	1.71479	0.853	0.423	3.96e-31	2d
Itgav	3.64e-16	0.402529	0.298	0.123	4.95e-12	3d		Ltb	3.82e-06	0.706387	0.336	0.169	0.051891	2d
Itgb5	1.23e-10	0.321915	0.643	0.489	1.67e-06	3d		Ly6e	1.53e-22	1.28424	0.804	0.463	2.08e-18	2d
Kcnn4	1.63e-17	0.529108	0.251	0.083	2.21e-13	3d		Lyz21	4.91e-19	0.653282	1	0.77	6.68e-15	2d
Kxd1	4.69e-09	0.276722	0.425	0.28	6.38e-05	3d		Maff	7.86e-05	0.622702	0.51	0.38	1	2d
Lair1	2.82e-07	0.284423	0.553	0.41	0.003827	3d		Malat1	1.2e-24	0.716295	1	0.998	1.63e-20	2d
Lamtor4	1.29e-06	0.265464	0.692	0.58	0.017577	3d		Map1lc3b	8.74e-17	0.898234	0.888	0.812	1.19e-12	2d
Lat2	7.37e-14	0.455602	0.583	0.386	1e-09	3d		Mapk3	0.007804	0.400954	0.252	0.175	1	2d
Lgals1	3.07e-31	0.774137	0.964	0.913	4.17e-27	3d		Marcksl1	2.61e-12	0.948557	0.923	0.905	3.54e-08	2d
Lgals31	1.12e-61	1.18526	0.987	0.781	1.52e-57	3d		Mcemp1	2.25e-05	0.729746	0.727	0.653	0.305205	2d
Lgals3bp	9.67e-12	0.418284	0.545	0.386	1.31e-07	3d		Mefv	2.37e-07	0.78188	0.364	0.195	0.003216	2d
Lgals9	3.13e-05	0.267461	0.494	0.401	0.425257	3d		Mettl9	7.79e-13	1.02012	0.441	0.205	1.06e-08	2d
Lgmn	1.29e-56	0.887027	0.987	0.948	1.76e-52	3d		Mmp9	1.29e-31	1.56482	0.853	0.372	1.75e-27	2d
Lipa	6.96e-11	0.391814	0.519	0.351	9.47e-07	3d		Mpeg11	0.000272	0.640845	0.378	0.264	1	2d
Lmnb11	2.37e-08	0.299709	0.472	0.307	0.000322	3d		Mrgpra2a	2.3e-07	1.14918	0.308	0.137	0.003132	2d
Lpxn	2.87e-10	0.396517	0.458	0.305	3.9e-06	3d		Mrgpra2b	2.36e-09	1.33857	0.385	0.169	3.2e-05	2d
Lrp11	6.95e-09	0.303787	0.575	0.418	9.45e-05	3d		Mrpl14	0.000108	0.444063	0.28	0.156	1	2d
Lsm5	5.57e-09	0.315075	0.472	0.333	7.57e-05	3d		Mrpl33	1.4e-06	0.630385	0.804	0.742	0.019092	2d
Lsm7	5.12e-08	0.253649	0.349	0.212	0.000695	3d		Mrps21	8.29e-08	0.83794	0.497	0.351	0.001127	2d
Lst11	1.29e-18	0.444119	0.909	0.801	1.75e-14	3d		Mrps33	0.009978	0.481518	0.343	0.287	1	2d
Ly6a	4.77e-08	0.641812	0.343	0.218	0.000648	3d		Msrb1	6.16e-31	1.56095	0.916	0.696	8.37e-27	2d
Ly6c21	2.65e-05	0.670129	0.345	0.241	0.360871	3d		Mthfs	1.52e-05	0.692175	0.392	0.25	0.20702	2d
Ly6e1	3.99e-08	0.252129	0.904	0.847	0.000542	3d		Mxd1	1.46e-14	1.08402	0.839	0.676	1.98e-10	2d
Ly86	2.56e-25	0.667569	0.845	0.708	3.48e-21	3d		Myadm	0.000439	0.544699	0.28	0.173	1	2d
Ly9	3.34e-13	0.363208	0.262	0.112	4.55e-09	3d		Myl12b	6.21e-25	1.25931	0.832	0.583	8.45e-21	2d
Map4k4	3.9e-09	0.325978	0.374	0.231	5.3e-05	3d		Myo1f	2.58e-13	0.930839	0.392	0.142	3.51e-09	2d
Mgst11	1.6e-15	0.521854	0.47	0.255	2.17e-11	3d		Nadk	4.76e-06	0.669791	0.503	0.362	0.064682	2d
Mien1	1.4e-07	0.267194	0.608	0.475	0.0019	3d		Ncf1	1.47e-05	0.553048	0.587	0.438	0.199251	2d
Mif1	6.3e-14	0.263791	0.774	0.595	8.57e-10	3d		Ncf2	4.4e-05	0.61805	0.58	0.503	0.597841	2d
Mlf2	2.52e-05	0.25031	0.525	0.449	0.342452	3d		Ncf4	1.05e-11	0.898433	0.755	0.611	1.43e-07	2d
Mmp141	3.33e-21	0.378129	0.353	0.13	4.53e-17	3d		Ndel1	3e-06	0.59793	0.727	0.626	0.040813	2d
Mnda	0.00078658	0.354337	0.421	0.353	1	3d		Ndufa13	0.001102	0.478618	0.594	0.545	1	2d
Mpc1	1.06e-11	0.402119	0.679	0.546	1.44e-07	3d		Ndufa7	9.11e-06	0.553206	0.671	0.607	0.123886	2d
Mpeg1	3.74e-43	0.825239	0.885	0.628	5.08e-39	3d		Neat1	0.000727	0.300485	0.874	0.844	1	2d
Mrpl331	4.33e-09	0.303867	0.825	0.666	5.89e-05	3d		Nedd8	0.000203	0.478269	0.636	0.558	1	2d
Mrpl541	1.41e-10	0.302501	0.592	0.411	1.92e-06	3d		Nfam1	0.003021	0.464499	0.273	0.176	1	2d
Mrpl57	7.63e-09	0.288674	0.408	0.264	0.000104	3d		Nfe2l2	5.11e-11	0.863151	0.804	0.713	6.94e-07	2d
Mrps14	6.58e-17	0.445555	0.674	0.494	8.94e-13	3d		Nfkbia	1.6e-12	0.944035	0.986	0.953	2.17e-08	2d
Mrps21	2.05e-06	0.250048	0.723	0.625	0.027805	3d		Nfkbib	0.000698	0.510287	0.566	0.516	1	2d
Mrps33	5.71e-07	0.273406	0.591	0.465	0.007756	3d		Nfkbid	1.85e-08	0.747601	0.636	0.438	0.000251	2d
Ms4a4c1	5.17e-23	0.91061	0.606	0.341	7.03e-19	3d		Nfkbiz	7.87e-07	0.692724	0.734	0.662	0.010699	2d
Ms4a6b	2.73e-07	0.414984	0.811	0.734	0.003718	3d		Ninj1	1.87e-14	0.95757	0.846	0.689	2.54e-10	2d
Ms4a6c1	3.79e-30	0.683481	0.919	0.81	5.15e-26	3d		Nlrp3	4.32e-13	1.00227	0.811	0.6	5.87e-09	2d
Ms4a6d1	3.46e-40	0.771511	0.917	0.743	4.7e-36	3d		Nmi	0.001245	0.528177	0.287	0.188	1	2d
Ms4a7	6.01e-40	1.69327	0.798	0.616	8.17e-36	3d		Nudt4	1.73e-06	0.498766	0.497	0.307	0.0235	2d
Msrb11	2.24e-15	0.316558	0.749	0.495	3.05e-11	3d		Oasl2	9.31e-10	1.05176	0.371	0.157	1.27e-05	2d
Mtfr1l	8.57e-09	0.278374	0.347	0.21	0.000116	3d		Oaz1	0.000157	0.288855	0.881	0.884	1	2d
Mthfs	5.73e-12	0.37917	0.421	0.254	7.79e-08	3d		Ogfrl1	1.96e-12	1.10976	0.42	0.173	2.67e-08	2d
Mvb12a	1.66e-08	0.281252	0.37	0.236	0.000226	3d		Osgin1	8.2e-10	1.19656	0.315	0.114	1.11e-05	2d
Mxd11	0.000333437	0.330234	0.366	0.289	1	3d		Ost4	3.9e-06	0.567041	0.734	0.676	0.053018	2d
Nampt	4.81e-07	0.292486	0.425	0.305	0.006538	3d		Ostf1	1.36e-05	0.374504	0.937	0.896	0.184942	2d
Nceh1	2.73e-11	0.306648	0.33	0.171	3.71e-07	3d		Pbxip1	8.51e-07	0.528385	0.287	0.125	0.011564	2d
Ndufa11	1.2e-08	0.302788	0.64	0.51	0.000162	3d		Pcbd2	1.93e-06	0.648404	0.273	0.125	0.0263	2d
Ndufa12	2.55e-10	0.311524	0.617	0.466	3.47e-06	3d		Pet100	0.000238	0.599979	0.594	0.565	1	2d
Ndufa13	4.76e-13	0.292737	0.896	0.794	6.47e-09	3d		Pfn1	1.77e-12	0.478916	1	0.996	2.41e-08	2d
Ndufa14	2.87e-17	0.429852	0.809	0.624	3.9e-13	3d		Pgd	0.001435	0.504655	0.378	0.29	1	2d
Ndufa3	1.01e-15	0.369833	0.894	0.76	1.38e-11	3d		Pglyrp1	1.95e-18	1.00715	0.79	0.408	2.65e-14	2d
Ndufa4	1.21e-08	0.288889	0.862	0.793	0.000165	3d		Pi16	2.1e-13	0.885253	0.252	0.055	2.86e-09	2d
Ndufa6	1.2e-12	0.358093	0.858	0.717	1.63e-08	3d		Pilra	8.5e-26	1.53442	0.769	0.436	1.16e-21	2d
Ndufa7	5.77e-16	0.414459	0.843	0.718	7.85e-12	3d		Pilrb1	1.14e-06	0.691806	0.357	0.199	0.01552	2d
Ndufa8	7.89e-09	0.269059	0.623	0.476	0.000107	3d		Pilrb2	1.05e-14	1.05612	0.49	0.22	1.43e-10	2d
Ndufab1	1.8e-07	0.265945	0.572	0.457	0.002445	3d		Pim1	2.09e-07	0.499404	0.888	0.839	0.002838	2d
Ndufb21	7.1e-11	0.354775	0.653	0.508	9.65e-07	3d		Pla2g7	0.000223	0.423031	0.755	0.67	1	2d
Ndufb5	3.21e-09	0.25422	0.728	0.602	4.36e-05	3d		Plac8	0.000325	0.690183	0.671	0.526	1	2d
Ndufb6	3.59e-16	0.476297	0.649	0.449	4.88e-12	3d		Plbd11	0.002284	0.517164	0.455	0.368	1	2d
Ndufb8	7.02e-18	0.460693	0.796	0.669	9.54e-14	3d		Plek	1.1e-19	0.803417	0.993	0.943	1.5e-15	2d
Ndufb9	4.22e-07	0.258242	0.647	0.54	0.005738	3d		Pmaip11	0.004816	0.436245	0.259	0.167	1	2d
Ndufc1	3.71e-14	0.429631	0.717	0.552	5.04e-10	3d		Pnrc1	7.85e-10	0.7337	0.846	0.755	1.07e-05	2d
Ndufc2	3.01e-18	0.470867	0.792	0.651	4.09e-14	3d		Por	0.002674	0.462375	0.448	0.374	1	2d
Ndufs3	4.42e-09	0.279902	0.496	0.352	6e-05	3d		Ppp1r15a	2.71e-10	1.02165	0.601	0.395	3.68e-06	2d
Ndufs8	1.09e-08	0.270071	0.606	0.459	0.000149	3d		Ppp1r2	0.001839	0.477622	0.524	0.476	1	2d
Ndufv2	6.02e-07	0.265563	0.564	0.441	0.008184	3d		Ppt1	0.002492	0.607599	0.385	0.309	1	2d
Ndufv3	1.71e-12	0.355896	0.711	0.561	2.32e-08	3d		Prr13	2.67e-13	0.821176	0.769	0.546	3.63e-09	2d
Nedd8	2.72e-11	0.331271	0.845	0.754	3.69e-07	3d		Psenen	4.56e-07	0.617698	0.664	0.569	0.006195	2d
Nhp2	1.08e-05	0.27954	0.455	0.355	0.146252	3d		Psmb9	0.000338	0.634989	0.315	0.201	1	2d
Nme11	2.28e-12	0.416544	0.766	0.583	3.11e-08	3d		Ptafr	1.55e-10	0.819883	0.762	0.586	2.11e-06	2d
Nmt1	7.08e-11	0.349109	0.636	0.482	9.62e-07	3d		Ptgs2	0.000579	0.719862	0.629	0.497	1	2d
Npc2	2.65e-29	0.478224	0.989	0.953	3.61e-25	3d		Ptgs2os2	2.75e-18	1.02991	0.357	0.078	3.74e-14	2d
Nptn	2.8e-07	0.327388	0.6	0.496	0.003803	3d		Ptp4a1	9.34e-12	0.759282	0.811	0.681	1.27e-07	2d
Nr4a21	5.48e-09	0.313072	0.445	0.286	7.46e-05	3d		Ptprc	2.15e-07	0.74568	0.664	0.562	0.002918	2d
Nr4a3	5.73e-11	0.441486	0.302	0.16	7.79e-07	3d		Pttg1	3.25e-05	0.911071	0.357	0.231	0.442336	2d
Nt5dc21	2.28e-07	0.254494	0.266	0.154	0.003104	3d		Pygl	4.36e-07	0.715497	0.469	0.29	0.005929	2d
Nubp1	6.01e-09	0.256579	0.315	0.18	8.16e-05	3d		R3hdm4	2.95e-05	0.579064	0.371	0.226	0.401074	2d
Oas1a	8.59e-10	0.437771	0.502	0.353	1.17e-05	3d		Rab20	0.000184	0.461215	0.769	0.702	1	2d
Oasl2	7.07e-10	0.389131	0.364	0.217	9.6e-06	3d		Rab32	2.57e-09	0.843228	0.455	0.254	3.5e-05	2d
Oaz1	2.12e-24	0.39703	0.992	0.961	2.88e-20	3d		Rab7	1.22e-07	0.555415	0.902	0.884	0.001654	2d
Odc11	7.76e-05	0.396925	0.455	0.366	1	3d		Rabac11	2.33e-05	0.56449	0.559	0.45	0.316346	2d
Osbpl8	5.22e-08	0.312627	0.262	0.147	0.000709	3d		Rabgef1	1.11e-11	0.78019	0.664	0.442	1.5e-07	2d
Osm1	0.00018648	0.284491	0.611	0.525	1	3d		Rac2	4.13e-14	0.733465	0.937	0.831	5.61e-10	2d
Park7	1.12e-07	0.280456	0.732	0.629	0.001529	3d		Rer1	0.008659	0.415645	0.483	0.461	1	2d
Pet100	3.12e-16	0.433341	0.715	0.52	4.25e-12	3d		Rhov	0.000295	0.82746	0.392	0.281	1	2d
Pfn11	3.15e-29	0.472479	0.998	0.972	4.28e-25	3d		Rnf149	1.4e-05	0.527555	0.811	0.782	0.190505	2d
Phf11d	1.51e-05	0.314735	0.291	0.198	0.205159	3d		RP23-6I17.1	2.55e-06	0.682925	0.329	0.161	0.034646	2d
Pirb1	1.63e-10	0.357431	0.7	0.557	2.21e-06	3d		Rps271	8.14e-07	0.312389	0.993	0.975	0.011058	2d
Pkib	2.89e-24	0.581073	0.321	0.108	3.93e-20	3d		Rtp4	1.8e-06	0.972527	0.497	0.332	0.024486	2d
Pkm1	3.87e-17	0.327171	0.934	0.79	5.26e-13	3d		S100a11	3.11e-12	0.665791	0.993	0.975	4.22e-08	2d
Plaur1	2.8e-17	0.640625	0.745	0.513	3.8e-13	3d		Samhd1	1.68e-17	1.19649	0.727	0.452	2.28e-13	2d
Pld3	4.79e-17	0.660317	0.506	0.31	6.51e-13	3d		Samsn1	9.72e-06	0.347158	0.923	0.85	0.132155	2d
Plin21	2.51e-22	0.612553	0.894	0.72	3.41e-18	3d		Scarb2	0.00837	0.506065	0.308	0.235	1	2d
Polr2k1	2.07e-08	0.253801	0.604	0.437	0.000281	3d		Scp2	0.009799	0.453295	0.441	0.41	1	2d
Pomp1	1.21e-08	0.29468	0.874	0.805	0.000165	3d		Sdcbp	9.36e-09	0.550901	0.909	0.869	0.000127	2d
Ppdpf	7.94e-09	0.295468	0.375	0.228	0.000108	3d		Sde2	0.000206	0.569224	0.524	0.438	1	2d
Ppp1ca	7.16e-12	0.353074	0.898	0.811	9.73e-08	3d		Sec62	0.00579	0.408496	0.455	0.397	1	2d
Ppt1	4.21e-08	0.267846	0.715	0.594	0.000573	3d		Sell	5.44e-25	1.50602	0.545	0.167	7.39e-21	2d
Prdx11	1.26e-40	0.749594	0.994	0.919	1.72e-36	3d		Selplg	4.9e-30	1.47952	0.825	0.387	6.66e-26	2d
Prdx21	4.5e-09	0.284749	0.757	0.663	6.11e-05	3d		Sema4a	1.65e-05	0.71394	0.42	0.296	0.224146	2d
Prdx61	7.94e-07	0.273468	0.596	0.446	0.010792	3d		Sema4d	7.57e-06	0.618393	0.35	0.19	0.102865	2d
Psap	1.77e-40	0.724027	0.994	0.984	2.4e-36	3d		Sephs2	2.74e-10	0.839482	0.287	0.091	3.72e-06	2d
Psen2	3.45e-11	0.342133	0.302	0.16	4.7e-07	3d		Serf21	1.49e-10	0.604527	0.965	0.856	2.03e-06	2d
Psma21	7.93e-13	0.377107	0.792	0.669	1.08e-08	3d		Sh3bgrl3	0.000188	0.376627	0.993	0.928	1	2d
Psma51	4.04e-10	0.321223	0.655	0.496	5.49e-06	3d		Shisa5	2.56e-05	0.57504	0.713	0.639	0.347346	2d
Psmb101	2.68e-09	0.311648	0.655	0.5	3.64e-05	3d		Siglece	0.000113	0.455679	0.497	0.357	1	2d
Psmb11	7.86e-16	0.354059	0.857	0.722	1.07e-11	3d		Sirpb1b	1e-53	2.01078	0.874	0.269	1.36e-49	2d
Psmb21	1.11e-10	0.312512	0.809	0.676	1.5e-06	3d		Sirpb1c	4.67e-31	1.62704	0.783	0.342	6.35e-27	2d
Psmb31	7.48e-12	0.329692	0.808	0.655	1.02e-07	3d		Skap2	1.12e-08	0.815024	0.629	0.512	0.000152	2d
Psmb6	2.79e-22	0.581328	0.811	0.665	3.79e-18	3d		Slc16a3	6.4e-17	1.28227	0.832	0.66	8.7e-13	2d
Psmb8	1.53e-13	0.450512	0.864	0.761	2.08e-09	3d		Slc25a11	0.001876	0.421702	0.266	0.171	1	2d
Psmb9	2.17e-06	0.275266	0.56	0.439	0.029488	3d		Slc25a33	5.82e-07	0.678438	0.287	0.131	0.007911	2d
Psmd81	8.24e-06	0.264626	0.704	0.614	0.112032	3d		Slc2a6	6.13e-08	0.7862	0.343	0.165	0.000833	2d
Psme21	5.26e-13	0.408077	0.806	0.655	7.15e-09	3d		Slc7a11	5.03e-15	0.949703	0.916	0.799	6.84e-11	2d
Ptgs21	0.000582018	0.297901	0.438	0.349	1	3d		Slfn1	9.73e-12	0.971391	0.615	0.366	1.32e-07	2d
Pycard1	1.8e-14	0.399141	0.709	0.525	2.45e-10	3d		Slfn2	0.000644	0.356484	0.944	0.909	1	2d
Rab8b	4.06e-06	0.277308	0.498	0.399	0.05514	3d		Smpdl3a	0.000498	0.706596	0.399	0.304	1	2d
Rbx11	1.6e-09	0.303179	0.858	0.765	2.18e-05	3d		Snap23	7.01e-25	1.28547	0.79	0.452	9.53e-21	2d
Reep5	3.3e-15	0.348993	0.894	0.786	4.49e-11	3d		Snx10	1.33e-06	0.663984	0.51	0.359	0.018123	2d
Rgs1	2.07e-06	0.373579	0.496	0.383	0.028175	3d		Snx20	4.77e-07	0.715805	0.636	0.528	0.006488	2d
Rnf130	5.33e-12	0.354131	0.766	0.651	7.25e-08	3d		Sorl1	3.59e-11	0.793191	0.329	0.114	4.88e-07	2d
Rnf1491	8.31e-12	0.373692	0.753	0.582	1.13e-07	3d		Spi1	6.04e-05	0.457397	0.783	0.738	0.820827	2d
Rnf213	1.98e-12	0.365709	0.321	0.16	2.69e-08	3d		Sqstm1	0.006925	0.518529	0.629	0.607	1	2d
Rnh11	9.72e-13	0.433285	0.774	0.578	1.32e-08	3d		Srp14	0.000464	0.530065	0.524	0.463	1	2d
Rnpep1	7.09e-08	0.297105	0.636	0.52	0.000963	3d		Srsf5	3.48e-07	0.669226	0.636	0.522	0.004728	2d
Rpl35	2.7e-37	0.543318	0.983	0.941	3.68e-33	3d		Ssu72	7.84e-10	0.800901	0.615	0.436	1.07e-05	2d
Rpl41	3.31e-33	0.43785	0.998	0.986	4.5e-29	3d		Steap4	7.81e-22	1.2274	0.308	0.042	1.06e-17	2d
Rps19	4.77e-16	0.289778	0.996	0.982	6.49e-12	3d		Stfa2l1	5.21e-27	1.73528	0.671	0.211	7.08e-23	2d
Rps27l	5.2e-12	0.314256	0.896	0.792	7.07e-08	3d		Stx11	0.004359	0.690389	0.434	0.372	1	2d
Rtp4	1.55e-06	0.402934	0.464	0.354	0.021015	3d		Sumo1	0.000154	0.473409	0.594	0.535	1	2d
Samhd11	4.11e-09	0.419135	0.691	0.547	5.59e-05	3d		Supt4a	4.57e-15	1.11134	0.629	0.38	6.21e-11	2d
Samm50	1.67e-08	0.302173	0.46	0.325	0.000228	3d		Taldo1	2.38e-13	1.01218	0.811	0.63	3.24e-09	2d
Sap18	3.9e-07	0.279521	0.638	0.507	0.005295	3d		Tap2	0.000289	0.475413	0.301	0.178	1	2d
Scarb2	2.09e-13	0.394701	0.574	0.383	2.84e-09	3d		Tax1bp1	0.000946	0.57627	0.636	0.617	1	2d
Sdc3	2.2e-15	0.528436	0.536	0.341	2.99e-11	3d		Tceb2	4.47e-06	0.532588	0.804	0.75	0.060736	2d
Sdcbp	4.5e-15	0.371274	0.964	0.91	6.11e-11	3d		Tcn2	0.004195	0.547013	0.28	0.203	1	2d
Sdhb	4.62e-16	0.420035	0.762	0.592	6.28e-12	3d		Tctex1d2	2.27e-10	0.810276	0.42	0.195	3.08e-06	2d
Sec61g1	1.74e-14	0.30794	0.953	0.854	2.37e-10	3d		Tgif1	2.91e-06	0.499472	0.727	0.651	0.039496	2d
Sema4d1	6.89e-25	0.464743	0.468	0.204	9.37e-21	3d		Tgm2	0.007978	0.582066	0.455	0.408	1	2d
Sepw1	1.24e-17	0.45489	0.896	0.813	1.69e-13	3d		Tgoln1	7.25e-07	0.794308	0.524	0.383	0.009857	2d
Serf21	3.03e-19	0.317017	0.991	0.959	4.12e-15	3d		Timm10b	3.33e-09	0.878175	0.517	0.33	4.53e-05	2d
Serp11	2.04e-12	0.414063	0.819	0.687	2.77e-08	3d		Tmbim6	6.08e-07	0.366287	0.965	0.947	0.008265	2d
Sft2d1	8.21e-08	0.311744	0.683	0.577	0.001116	3d		Tmem50a	0.000305	0.540555	0.566	0.535	1	2d
Shfm11	2.46e-20	0.368478	0.974	0.916	3.35e-16	3d		Tmem59	6.13e-13	1.01975	0.629	0.435	8.34e-09	2d
Shisa51	1.76e-13	0.377065	0.904	0.787	2.39e-09	3d		Tmsb4x1	4.67e-24	0.65971	1	1	6.35e-20	2d
Sirpa	5.33e-14	0.496075	0.692	0.534	7.25e-10	3d		Tnfaip2	3.56e-08	0.736794	0.671	0.488	0.000484	2d
Sirpb1b1	1.48e-09	0.271331	0.447	0.269	2.01e-05	3d		Tnfrsf1a	0.004891	0.54544	0.497	0.488	1	2d
Sirpb1c1	1.76e-20	0.455535	0.657	0.329	2.4e-16	3d		Tnfrsf1b	4.3e-07	0.720756	0.657	0.531	0.00584	2d
Skap21	1e-08	0.272569	0.749	0.618	0.000136	3d		Tonsl	8.74e-08	0.732161	0.622	0.503	0.001188	2d
Skil	1.09e-05	0.285713	0.611	0.523	0.148788	3d		Tprgl	1.05e-05	0.68313	0.42	0.285	0.143295	2d
Slamf7	6.5e-08	0.298054	0.313	0.188	0.000884	3d		Trem1	2.1e-09	0.480051	0.902	0.729	2.86e-05	2d
Slc25a51	1.75e-17	0.416905	0.93	0.841	2.38e-13	3d		Trem3	7.14e-11	0.805692	0.524	0.292	9.71e-07	2d
Slc39a1	1.17e-08	0.430127	0.37	0.247	0.000159	3d		Trib1	2.17e-14	1.02211	0.601	0.324	2.96e-10	2d
Slc6a6	1.7e-07	0.308869	0.632	0.522	0.002316	3d		Trim30a	0.004476	0.576487	0.294	0.211	1	2d
Slfn21	5.27e-11	0.445145	0.881	0.804	7.16e-07	3d		Trim30b	1.37e-11	0.861908	0.371	0.133	1.87e-07	2d
Smdt1	1.9e-11	0.316221	0.857	0.725	2.58e-07	3d		Tspan131	1.62e-15	0.938494	0.49	0.171	2.21e-11	2d
Smim14	2.7e-14	0.437368	0.713	0.555	3.67e-10	3d		Txn1	3.43e-13	0.779885	0.902	0.844	4.67e-09	2d
Smim31	1.6e-09	0.315535	0.411	0.255	2.17e-05	3d		Tyrobp	7.22e-43	1.13354	1	0.992	9.81e-39	2d
Smim4	4.34e-11	0.341594	0.325	0.173	5.9e-07	3d		Ubald2	0.004736	0.377019	0.49	0.433	1	2d
Smpdl3a1	3e-20	0.453799	0.717	0.467	4.08e-16	3d		Ubc	1.02e-09	0.566459	0.986	0.989	1.38e-05	2d
Snx181	5.94e-10	0.366067	0.557	0.41	8.08e-06	3d		Ube2b	3.41e-15	0.863005	0.79	0.583	4.64e-11	2d
Soat1	2.41e-13	0.403426	0.453	0.278	3.28e-09	3d		Ubl5	0.000142	0.381034	0.797	0.793	1	2d
Spcs1	2.95e-19	0.459239	0.809	0.627	4.01e-15	3d		Unc93b11	9.62e-07	0.686091	0.51	0.361	0.013077	2d
Spcs21	1.95e-09	0.300536	0.785	0.706	2.65e-05	3d		Vamp8	5.87e-06	0.591074	0.783	0.751	0.079744	2d
Spp11	3.54e-69	1.05242	0.951	0.446	4.81e-65	3d		Vasp	1.55e-05	0.31166	0.93	0.863	0.211113	2d
Srp91	4.63e-10	0.328271	0.74	0.582	6.29e-06	3d		Vmp1	0.001832	0.478901	0.622	0.598	1	2d
Ssu72	3.25e-08	0.287231	0.611	0.467	0.000441	3d		Vps37b	1.73e-13	1.16199	0.566	0.29	2.35e-09	2d
Stat1	2.27e-07	0.348363	0.383	0.26	0.00309	3d		Wbp2	0.001139	0.546344	0.28	0.19	1	2d
Sub11	1.05e-14	0.386908	0.93	0.854	1.43e-10	3d		Ypel3	2.2e-46	1.65873	0.846	0.252	2.99e-42	2d
Susd3	7.36e-09	0.321289	0.394	0.249	0.0001	3d		Zfp263	3.84e-07	0.948764	0.455	0.294	0.005222	2d
Svbp	2.7e-13	0.399612	0.496	0.319	3.66e-09	3d
Syngr1	2.38e-39	0.857588	0.306	0.048	3.24e-35	3d
Taldo11	3.62e-12	0.309018	0.87	0.683	4.92e-08	3d
Tceb21	1.73e-12	0.312001	0.906	0.819	2.35e-08	3d
Tcirg1	9.63e-12	0.284791	0.57	0.392	1.31e-07	3d
Tctex1d2	7.02e-13	0.388524	0.375	0.213	9.54e-09	3d
Tgif1	6.79e-05	0.2546	0.698	0.612	0.922924	3d
Tgm21	1.05e-20	0.496689	0.608	0.317	1.42e-16	3d
Thbs11	3.69e-23	0.596259	0.698	0.392	5.01e-19	3d
Timm10b	1.02e-09	0.332526	0.615	0.493	1.38e-05	3d
Timm13	1.34e-11	0.323006	0.687	0.543	1.83e-07	3d
Tma71	1.19e-12	0.344234	0.909	0.763	1.61e-08	3d
Tmbim6	5.62e-11	0.263373	0.964	0.935	7.63e-07	3d
Tmed10	1.37e-08	0.271386	0.872	0.772	0.000187	3d
Tmem106a	3.97e-15	0.505949	0.657	0.494	5.4e-11	3d
Tmem160	9.79e-08	0.264176	0.643	0.52	0.001331	3d
Tmem165	2.37e-08	0.270459	0.34	0.207	0.000322	3d
Tmem256	1.06e-10	0.340407	0.825	0.731	1.44e-06	3d
Tmsb101	7.3e-18	0.347609	0.96	0.806	9.93e-14	3d
Tpd521	3.37e-15	0.375362	0.849	0.72	4.58e-11	3d
Trappc1	2.83e-07	0.258083	0.485	0.357	0.003845	3d
Trappc2l	4.06e-14	0.395835	0.606	0.433	5.52e-10	3d
Trem2	7.39e-50	1.23451	0.798	0.546	1.01e-45	3d
Tspo1	3.62e-34	0.611553	0.949	0.839	4.92e-30	3d
Tuba1c	3.58e-05	0.250964	0.636	0.535	0.485989	3d
Txn11	5.4e-12	0.349971	0.909	0.801	7.34e-08	3d
Uap1l1	3.06e-09	0.301811	0.44	0.28	4.16e-05	3d
Ube2l6	6.78e-07	0.343672	0.338	0.231	0.009211	3d
Uqcr101	7.98e-08	0.289007	0.813	0.694	0.001085	3d
Uqcr11	7.7e-11	0.312105	0.87	0.763	1.05e-06	3d
Uqcrb	1.2e-12	0.333408	0.908	0.837	1.63e-08	3d
Uqcrc1	2.22e-09	0.297646	0.692	0.557	3.02e-05	3d
Uqcrq1	2.08e-11	0.332887	0.858	0.728	2.82e-07	3d
Usmg51	5.66e-21	0.46015	0.904	0.754	7.69e-17	3d
Vat1	3.29e-05	0.286027	0.323	0.228	0.446877	3d
Vdac2	5.5e-10	0.285635	0.738	0.613	7.48e-06	3d
Vps29	3.15e-18	0.443074	0.73	0.545	4.28e-14	3d
Wfdc171	1.04e-05	0.314248	0.951	0.955	0.141217	3d
Xaf1	9.15e-06	0.288104	0.328	0.228	0.12434	3d
Xdh	1.54e-08	0.289873	0.379	0.242	0.000209	3d
Zbp11	4.72e-12	0.503631	0.455	0.284	6.42e-08	3d
Znhit1	3.57e-07	0.276666	0.545	0.412	0.004855	3d
