# Supplementary material for: PRKAR1A and SDCBP Serve as Potential Predictors of Heart Failure Following Acute Myocardial Infarction
Source: Front Immunol. 2022 May 3;13:878876. doi: 10.3389/fimmu.2022.878876 (PMC9110666; doi:10.3389/fimmu.2022.878876)
Supplement: Supplementary Table 8 — Up-regulated L-R pairs of Monocytes/Macrophages and Neutrophils base on cell-cell communication analysis. [file Table_8.xlsx]

## Sheet: Mon-Mac post-AMI 2days
Table 8: Up-regulated L-R pairs of Monocytes/Macrophages and Neutrophils base on cell-cell communication analysis.
	source	target	ligand	receptor	prob	Pval	interaction_name	interaction_name_2	pathway_name	annotation	evidence	source.target	prob.original	group.names	dataset
36	Macrophage/Monocyte	Macrophage/Monocyte	C3	ITGAM_ITGB2	0.2328	3	C3_ITGAM_ITGB2	C3 - (Itgam+Itgb2)	COMPLEMENT	Secreted Signaling	PMID: 16234578	Macrophage/Monocyte -> Macrophage/Monocyte (day2)	0.013629	Macrophage/Monocyte -> Macrophage/Monocyte	day2
35	Macrophage/Monocyte	Macrophage/Monocyte	C3	C3ar1	0.168223	3	C3_C3AR1	C3 - C3ar1	COMPLEMENT	Secreted Signaling	KEGG: mmu04080	Macrophage/Monocyte -> Macrophage/Monocyte (day2)	0.00262	Macrophage/Monocyte -> Macrophage/Monocyte	day2
22	Macrophage/Monocyte	Macrophage/Monocyte	Ccl12	Ccr2	0.219115	3	CCL12_CCR2	Ccl12 - Ccr2	CCL	Secreted Signaling	KEGG: mmu04060	Macrophage/Monocyte -> Macrophage/Monocyte (day2)	0.010422	Macrophage/Monocyte -> Macrophage/Monocyte	day2
20	Macrophage/Monocyte	Macrophage/Monocyte	Ccl2	Ccr2	0.37418	3	CCL2_CCR2	Ccl2 - Ccr2	CCL	Secreted Signaling	KEGG: mmu04060	Macrophage/Monocyte -> Macrophage/Monocyte (day2)	0.069079	Macrophage/Monocyte -> Macrophage/Monocyte	day2
21	Neutrophil	Macrophage/Monocyte	Ccl2	Ccr2	0.311542	3	CCL2_CCR2	Ccl2 - Ccr2	CCL	Secreted Signaling	KEGG: mmu04060	Neutrophil -> Macrophage/Monocyte (day2)	0.040363	Neutrophil -> Macrophage/Monocyte	day2
15	Neutrophil	Macrophage/Monocyte	Ccl3	Ccr1	0.42341	3	CCL3_CCR1	Ccl3 - Ccr1	CCL	Secreted Signaling	KEGG: mmu04060	Neutrophil -> Macrophage/Monocyte (day2)	0.094253	Neutrophil -> Macrophage/Monocyte	day2
3	Macrophage/Monocyte	Macrophage/Monocyte	Ccl3	Ccr5	0.230645	2	CCL3_CCR5	Ccl3 - Ccr5	CCL	Secreted Signaling	KEGG: mmu04060	Macrophage/Monocyte -> Macrophage/Monocyte (SS)	0.013093	Macrophage/Monocyte -> Macrophage/Monocyte	SS
24	Macrophage/Monocyte	Macrophage/Monocyte	Ccl3	Ccr5	0.250214	3	CCL3_CCR5	Ccl3 - Ccr5	CCL	Secreted Signaling	KEGG: mmu04060	Macrophage/Monocyte -> Macrophage/Monocyte (day2)	0.018379	Macrophage/Monocyte -> Macrophage/Monocyte	day2
25	Neutrophil	Macrophage/Monocyte	Ccl3	Ccr5	0.337712	3	CCL3_CCR5	Ccl3 - Ccr5	CCL	Secreted Signaling	KEGG: mmu04060	Neutrophil -> Macrophage/Monocyte (day2)	0.051762	Neutrophil -> Macrophage/Monocyte	day2
14	T cells	Macrophage/Monocyte	Ccl5	Ccr1	0.280529	3	CCL5_CCR1	Ccl5 - Ccr1	CCL	Secreted Signaling	KEGG: mmu04060	T cells -> Macrophage/Monocyte (day2)	0.028306	T cells -> Macrophage/Monocyte	day2
16	Macrophage/Monocyte	Macrophage/Monocyte	Ccl6	Ccr2	0.421482	3	CCL6_CCR2	Ccl6 - Ccr2	CCL	Secreted Signaling	KEGG: mmu04060	Macrophage/Monocyte -> Macrophage/Monocyte (day2)	0.09324	Macrophage/Monocyte -> Macrophage/Monocyte	day2
17	Neutrophil	Macrophage/Monocyte	Ccl6	Ccr2	0.397001	3	CCL6_CCR2	Ccl6 - Ccr2	CCL	Secreted Signaling	KEGG: mmu04060	Neutrophil -> Macrophage/Monocyte (day2)	0.080549	Neutrophil -> Macrophage/Monocyte	day2
18	Macrophage/Monocyte	Macrophage/Monocyte	Ccl7	Ccr2	0.298042	3	CCL7_CCR2	Ccl7 - Ccr2	CCL	Secreted Signaling	KEGG: mmu04060	Macrophage/Monocyte -> Macrophage/Monocyte (day2)	0.034901	Macrophage/Monocyte -> Macrophage/Monocyte	day2
19	Neutrophil	Macrophage/Monocyte	Ccl7	Ccr2	0.304254	3	CCL7_CCR2	Ccl7 - Ccr2	CCL	Secreted Signaling	KEGG: mmu04060	Neutrophil -> Macrophage/Monocyte (day2)	0.037376	Neutrophil -> Macrophage/Monocyte	day2
28	Neutrophil	Macrophage/Monocyte	Csf1	Csf1r	0.255864	3	CSF1_CSF1R	Csf1 - Csf1r	CSF	Secreted Signaling	KEGG: mmu04060	Neutrophil -> Macrophage/Monocyte (day2)	0.020074	Neutrophil -> Macrophage/Monocyte	day2
41	Macrophage/Monocyte	Macrophage/Monocyte	Lgals9	Cd44	0.303712	3	LGALS9_CD44	Lgals9 - Cd44	GALECTIN	Secreted Signaling	PMID: 25065622	Macrophage/Monocyte -> Macrophage/Monocyte (day2)	0.037157	Macrophage/Monocyte -> Macrophage/Monocyte	day2
42	Neutrophil	Macrophage/Monocyte	Lgals9	Cd44	0.256806	2	LGALS9_CD44	Lgals9 - Cd44	GALECTIN	Secreted Signaling	PMID: 25065622	Neutrophil -> Macrophage/Monocyte (day2)	0.020364	Neutrophil -> Macrophage/Monocyte	day2
37	Macrophage/Monocyte	Macrophage/Monocyte	Lgals9	Ptprc	0.267207	3	LGALS9_CD45	Lgals9 - Cd45	GALECTIN	Secreted Signaling	PMID: 30120235	Macrophage/Monocyte -> Macrophage/Monocyte (day2)	0.023697	Macrophage/Monocyte -> Macrophage/Monocyte	day2
38	Neutrophil	Macrophage/Monocyte	Lgals9	Ptprc	0.229878	2	LGALS9_CD45	Lgals9 - Cd45	GALECTIN	Secreted Signaling	PMID: 30120235	Neutrophil -> Macrophage/Monocyte (day2)	0.012905	Neutrophil -> Macrophage/Monocyte	day2
39	Macrophage/Monocyte	Macrophage/Monocyte	Lgals9	Havcr2	0.182906	3	LGALS9_HAVCR2	Lgals9 - Havcr2	GALECTIN	Secreted Signaling	PMID: 27192565	Macrophage/Monocyte -> Macrophage/Monocyte (day2)	0.004223	Macrophage/Monocyte -> Macrophage/Monocyte	day2
40	Neutrophil	Macrophage/Monocyte	Lgals9	Havcr2	0.164364	3	LGALS9_HAVCR2	Lgals9 - Havcr2	GALECTIN	Secreted Signaling	PMID: 27192565	Neutrophil -> Macrophage/Monocyte (day2)	0.002279	Neutrophil -> Macrophage/Monocyte	day2
27	Macrophage/Monocyte	Macrophage/Monocyte	Mif	CD74_CD44	0.439801	3	MIF_CD74_CD44	Mif - (Cd74+Cd44)	MIF	Secreted Signaling	PMID: 29637711; PMID: 26175090	Macrophage/Monocyte -> Macrophage/Monocyte (day2)	0.102925	Macrophage/Monocyte -> Macrophage/Monocyte	day2
26	Macrophage/Monocyte	Macrophage/Monocyte	Mif	CD74_CXCR4	0.322996	3	MIF_CD74_CXCR4	Mif - (Cd74+Cxcr4)	MIF	Secreted Signaling	PMID: 29637711; PMID: 24760155	Macrophage/Monocyte -> Macrophage/Monocyte (day2)	0.045229	Macrophage/Monocyte -> Macrophage/Monocyte	day2
34	Macrophage/Monocyte	Macrophage/Monocyte	Nampt	ITGA5_ITGB1	0.171868	3	NAMPT_ITGA5_ITGB1	Nampt - (Itga5+Itgb1)	VISFATIN	Secreted Signaling	PMID: 28490838	Macrophage/Monocyte -> Macrophage/Monocyte (day2)	0.002972	Macrophage/Monocyte -> Macrophage/Monocyte	day2
32	Macrophage/Monocyte	Macrophage/Monocyte	Spp1	ITGA5_ITGB1	0.292468	3	SPP1_ITGA5_ITGB1	Spp1 - (Itga5+Itgb1)	SPP1	Secreted Signaling	PMID: 21907263	Macrophage/Monocyte -> Macrophage/Monocyte (day2)	0.032739	Macrophage/Monocyte -> Macrophage/Monocyte	day2
33	Neutrophil	Macrophage/Monocyte	Spp1	ITGA5_ITGB1	0.286972	3	SPP1_ITGA5_ITGB1	Spp1 - (Itga5+Itgb1)	SPP1	Secreted Signaling	PMID: 21907263	Neutrophil -> Macrophage/Monocyte (day2)	0.030664	Neutrophil -> Macrophage/Monocyte	day2
31	Macrophage/Monocyte	Macrophage/Monocyte	Spp1	Cd44	0.494104	3	SPP1_CD44	Spp1 - Cd44	SPP1	Secreted Signaling	PMID: 21907263	Macrophage/Monocyte -> Macrophage/Monocyte (day2)	0.132144	Macrophage/Monocyte -> Macrophage/Monocyte	day2
29	Neutrophil	Macrophage/Monocyte	Tnf	Tnfrsf1a	0.286588	3	TNF_TNFRSF1A	Tnf - Tnfrsf1a	TNF	Secreted Signaling	KEGG: mmu04060	Neutrophil -> Macrophage/Monocyte (day2)	0.030521	Neutrophil -> Macrophage/Monocyte	day2
30	Neutrophil	Macrophage/Monocyte	Tnf	Tnfrsf1b	0.292449	3	TNF_TNFRSF1B	Tnf - Tnfrsf1b	TNF	Secreted Signaling	KEGG: mmu04060	Neutrophil -> Macrophage/Monocyte (day2)	0.032732	Neutrophil -> Macrophage/Monocyte	day2

## Sheet: Neu post-AMI 2 days
Table 8: Up-regulated L-R pairs of Monocytes/Macrophages and Neutrophils base on cell-cell communication analysis.
	source	target	ligand	receptor	prob	Pval	interaction_name	interaction_name_2	pathway_name	annotation	evidence	source.target	prob.original	group.names	dataset
59	Macrophage/Monocyte	Neutrophil	Anxa1	Fpr1	0.35922	3	ANXA1_FPR1	Anxa1 - Fpr1	ANNEXIN	Secreted Signaling	PMID: 23230437	Macrophage/Monocyte -> Neutrophil (day2)	0.061803	Macrophage/Monocyte -> Neutrophil	day2
60	Neutrophil	Neutrophil	Anxa1	Fpr1	0.370128	3	ANXA1_FPR1	Anxa1 - Fpr1	ANNEXIN	Secreted Signaling	PMID: 23230437	Neutrophil -> Neutrophil (day2)	0.067087	Neutrophil -> Neutrophil	day2
61	T cells	Neutrophil	Anxa1	Fpr1	0.328772	3	ANXA1_FPR1	Anxa1 - Fpr1	ANNEXIN	Secreted Signaling	PMID: 23230437	T cells -> Neutrophil (day2)	0.047758	T cells -> Neutrophil	day2
56	Macrophage/Monocyte	Neutrophil	Anxa1	Fpr2	0.29263	3	ANXA1_FPR2	Anxa1 - Fpr2	ANNEXIN	Secreted Signaling	PMID: 23230437	Macrophage/Monocyte -> Neutrophil (day2)	0.032801	Macrophage/Monocyte -> Neutrophil	day2
57	Neutrophil	Neutrophil	Anxa1	Fpr2	0.300066	3	ANXA1_FPR2	Anxa1 - Fpr2	ANNEXIN	Secreted Signaling	PMID: 23230437	Neutrophil -> Neutrophil (day2)	0.0357	Neutrophil -> Neutrophil	day2
58	T cells	Neutrophil	Anxa1	Fpr2	0.271585	3	ANXA1_FPR2	Anxa1 - Fpr2	ANNEXIN	Secreted Signaling	PMID: 23230437	T cells -> Neutrophil (day2)	0.02517	T cells -> Neutrophil	day2
5	Macrophage/Monocyte	Neutrophil	Ccl3	Ccr1	0.34357	3	CCL3_CCR1	Ccl3 - Ccr1	CCL	Secreted Signaling	KEGG: mmu04060	Macrophage/Monocyte -> Neutrophil (SS)	0.054442	Macrophage/Monocyte -> Neutrophil	SS
6	Neutrophil	Neutrophil	Ccl3	Ccr1	0.302046	3	CCL3_CCR1	Ccl3 - Ccr1	CCL	Secreted Signaling	KEGG: mmu04060	Neutrophil -> Neutrophil (SS)	0.036488	Neutrophil -> Neutrophil	SS
34	Macrophage/Monocyte	Neutrophil	Ccl3	Ccr1	0.380292	3	CCL3_CCR1	Ccl3 - Ccr1	CCL	Secreted Signaling	KEGG: mmu04060	Macrophage/Monocyte -> Neutrophil (day2)	0.07211	Macrophage/Monocyte -> Neutrophil	day2
35	Neutrophil	Neutrophil	Ccl3	Ccr1	0.59211	3	CCL3_CCR1	Ccl3 - Ccr1	CCL	Secreted Signaling	KEGG: mmu04060	Neutrophil -> Neutrophil (day2)	0.184727	Neutrophil -> Neutrophil	day2
13	Macrophage/Monocyte	Neutrophil	Ccl6	Ccr1	0.375771	3	CCL6_CCR1	Ccl6 - Ccr1	CCL	Secreted Signaling	KEGG: mmu04060	Macrophage/Monocyte -> Neutrophil (SS)	0.069864	Macrophage/Monocyte -> Neutrophil	SS
14	Neutrophil	Neutrophil	Ccl6	Ccr1	0.3883	3	CCL6_CCR1	Ccl6 - Ccr1	CCL	Secreted Signaling	KEGG: mmu04060	Neutrophil -> Neutrophil (SS)	0.076129	Neutrophil -> Neutrophil	SS
37	Macrophage/Monocyte	Neutrophil	Ccl6	Ccr1	0.6209	3	CCL6_CCR1	Ccl6 - Ccr1	CCL	Secreted Signaling	KEGG: mmu04060	Macrophage/Monocyte -> Neutrophil (day2)	0.199774	Macrophage/Monocyte -> Neutrophil	day2
38	Neutrophil	Neutrophil	Ccl6	Ccr1	0.574463	3	CCL6_CCR1	Ccl6 - Ccr1	CCL	Secreted Signaling	KEGG: mmu04060	Neutrophil -> Neutrophil (day2)	0.175388	Neutrophil -> Neutrophil	day2
17	Macrophage/Monocyte	Neutrophil	Ccl7	Ccr1	0.331485	3	CCL7_CCR1	Ccl7 - Ccr1	CCL	Secreted Signaling	KEGG: mmu04060	Macrophage/Monocyte -> Neutrophil (SS)	0.048961	Macrophage/Monocyte -> Neutrophil	SS
18	Neutrophil	Neutrophil	Ccl7	Ccr1	0.347172	3	CCL7_CCR1	Ccl7 - Ccr1	CCL	Secreted Signaling	KEGG: mmu04060	Neutrophil -> Neutrophil (SS)	0.056111	Neutrophil -> Neutrophil	SS
39	Macrophage/Monocyte	Neutrophil	Ccl7	Ccr1	0.397319	3	CCL7_CCR1	Ccl7 - Ccr1	CCL	Secreted Signaling	KEGG: mmu04060	Macrophage/Monocyte -> Neutrophil (day2)	0.080712	Macrophage/Monocyte -> Neutrophil	day2
40	Neutrophil	Neutrophil	Ccl7	Ccr1	0.407876	3	CCL7_CCR1	Ccl7 - Ccr1	CCL	Secreted Signaling	KEGG: mmu04060	Neutrophil -> Neutrophil (day2)	0.086145	Neutrophil -> Neutrophil	day2
9	Macrophage/Monocyte	Neutrophil	Ccl9	Ccr1	0.369432	3	CCL9_CCR1	Ccl9 - Ccr1	CCL	Secreted Signaling	KEGG: mmu04060	Macrophage/Monocyte -> Neutrophil (SS)	0.066746	Macrophage/Monocyte -> Neutrophil	SS
36	Macrophage/Monocyte	Neutrophil	Ccl9	Ccr1	0.585873	3	CCL9_CCR1	Ccl9 - Ccr1	CCL	Secreted Signaling	KEGG: mmu04060	Macrophage/Monocyte -> Neutrophil (day2)	0.181435	Macrophage/Monocyte -> Neutrophil	day2
53	Neutrophil	Neutrophil	Csf1	Csf1r	0.185917	3	CSF1_CSF1R	Csf1 - Csf1r	CSF	Secreted Signaling	KEGG: mmu04060	Neutrophil -> Neutrophil (day2)	0.004614	Neutrophil -> Neutrophil	day2
41	Macrophage/Monocyte	Neutrophil	Cxcl1	Cxcr2	0.17802	3	CXCL1_CXCR2	Cxcl1 - Cxcr2	CXCL	Secreted Signaling	KEGG: mmu04060	Macrophage/Monocyte -> Neutrophil (day2)	0.003634	Macrophage/Monocyte -> Neutrophil	day2
42	B cells	Neutrophil	Cxcl2	Cxcr2	0.296498	3	CXCL2_CXCR2	Cxcl2 - Cxcr2	CXCL	Secreted Signaling	KEGG: mmu04060	B cells -> Neutrophil (day2)	0.034297	B cells -> Neutrophil	day2
43	Macrophage/Monocyte	Neutrophil	Cxcl2	Cxcr2	0.353703	3	CXCL2_CXCR2	Cxcl2 - Cxcr2	CXCL	Secreted Signaling	KEGG: mmu04060	Macrophage/Monocyte -> Neutrophil (day2)	0.059176	Macrophage/Monocyte -> Neutrophil	day2
44	Neutrophil	Neutrophil	Cxcl2	Cxcr2	0.394541	3	CXCL2_CXCR2	Cxcl2 - Cxcr2	CXCL	Secreted Signaling	KEGG: mmu04060	Neutrophil -> Neutrophil (day2)	0.079294	Neutrophil -> Neutrophil	day2
45	T cells	Neutrophil	Cxcl2	Cxcr2	0.289402	3	CXCL2_CXCR2	Cxcl2 - Cxcr2	CXCL	Secreted Signaling	KEGG: mmu04060	T cells -> Neutrophil (day2)	0.031575	T cells -> Neutrophil	day2
50	Neutrophil	Neutrophil	Il1a	Il1r2	0.33613	3	IL1A_IL1R2	Il1a - Il1r2	IL1	Secreted Signaling	KEGG: mmu04060	Neutrophil -> Neutrophil (day2)	0.051045	Neutrophil -> Neutrophil	day2
27	Macrophage/Monocyte	Neutrophil	Il1b	Il1r2	0.512951	3	IL1B_IL1R2	Il1b - Il1r2	IL1	Secreted Signaling	KEGG: mmu04060	Macrophage/Monocyte -> Neutrophil (SS)	0.142345	Macrophage/Monocyte -> Neutrophil	SS
28	Neutrophil	Neutrophil	Il1b	Il1r2	0.606752	3	IL1B_IL1R2	Il1b - Il1r2	IL1	Secreted Signaling	KEGG: mmu04060	Neutrophil -> Neutrophil (SS)	0.192411	Neutrophil -> Neutrophil	SS
51	Macrophage/Monocyte	Neutrophil	Il1b	Il1r2	0.858415	3	IL1B_IL1R2	Il1b - Il1r2	IL1	Secreted Signaling	KEGG: mmu04060	Macrophage/Monocyte -> Neutrophil (day2)	0.311942	Macrophage/Monocyte -> Neutrophil	day2
52	Neutrophil	Neutrophil	Il1b	Il1r2	1.02783	3	IL1B_IL1R2	Il1b - Il1r2	IL1	Secreted Signaling	KEGG: mmu04060	Neutrophil -> Neutrophil (day2)	0.377977	Neutrophil -> Neutrophil	day2
64	Macrophage/Monocyte	Neutrophil	Lgals9	Cd44	0.301056	3	LGALS9_CD44	Lgals9 - Cd44	GALECTIN	Secreted Signaling	PMID: 25065622	Macrophage/Monocyte -> Neutrophil (day2)	0.036094	Macrophage/Monocyte -> Neutrophil	day2
62	Macrophage/Monocyte	Neutrophil	Lgals9	Ptprc	0.27968	3	LGALS9_CD45	Lgals9 - Cd45	GALECTIN	Secreted Signaling	PMID: 30120235	Macrophage/Monocyte -> Neutrophil (day2)	0.028001	Macrophage/Monocyte -> Neutrophil	day2
63	Neutrophil	Neutrophil	Lgals9	Ptprc	0.239165	2	LGALS9_CD45	Lgals9 - Cd45	GALECTIN	Secreted Signaling	PMID: 30120235	Neutrophil -> Neutrophil (day2)	0.01528	Neutrophil -> Neutrophil	day2
46	B cells	Neutrophil	Mif	CD74_CXCR2	0.308129	3	MIF_CD74_CXCR2	Mif - (Cd74+Cxcr2)	MIF	Secreted Signaling	PMID: 29637711; PMID: 26175090	B cells -> Neutrophil (day2)	0.038953	B cells -> Neutrophil	day2
47	Macrophage/Monocyte	Neutrophil	Mif	CD74_CXCR2	0.319826	3	MIF_CD74_CXCR2	Mif - (Cd74+Cxcr2)	MIF	Secreted Signaling	PMID: 29637711; PMID: 26175090	Macrophage/Monocyte -> Neutrophil (day2)	0.043862	Macrophage/Monocyte -> Neutrophil	day2
48	Neutrophil	Neutrophil	Mif	CD74_CXCR2	0.301164	3	MIF_CD74_CXCR2	Mif - (Cd74+Cxcr2)	MIF	Secreted Signaling	PMID: 29637711; PMID: 26175090	Neutrophil -> Neutrophil (day2)	0.036137	Neutrophil -> Neutrophil	day2
49	T cells	Neutrophil	Mif	CD74_CXCR2	0.285545	3	MIF_CD74_CXCR2	Mif - (Cd74+Cxcr2)	MIF	Secreted Signaling	PMID: 29637711; PMID: 26175090	T cells -> Neutrophil (day2)	0.030135	T cells -> Neutrophil	day2
54	Macrophage/Monocyte	Neutrophil	Tnf	Tnfrsf1b	0.230883	3	TNF_TNFRSF1B	Tnf - Tnfrsf1b	TNF	Secreted Signaling	KEGG: mmu04060	Macrophage/Monocyte -> Neutrophil (day2)	0.013152	Macrophage/Monocyte -> Neutrophil	day2
55	Neutrophil	Neutrophil	Tnf	Tnfrsf1b	0.342444	3	TNF_TNFRSF1B	Tnf - Tnfrsf1b	TNF	Secreted Signaling	KEGG: mmu04060	Neutrophil -> Neutrophil (day2)	0.053924	Neutrophil -> Neutrophil	day2

## Sheet: Mon-Mac post-AMI 3 days
Table 8: Up-regulated L-R pairs of Monocytes/Macrophages and Neutrophils base on cell-cell communication analysis.
	source	target	ligand	receptor	prob	Pval	interaction_name	interaction_name_2	pathway_name	annotation	evidence	source.target	prob.original	group.names	dataset
26	Macrophage/Monocyte	Macrophage/Monocyte	Ccl12	Ccr2	0.278416	3	CCL12_CCR2	Ccl12 - Ccr2	CCL	Secreted Signaling	KEGG: mmu04060	Macrophage/Monocyte -> Macrophage/Monocyte (day3)	0.02755	Macrophage/Monocyte -> Macrophage/Monocyte	day3
25	Macrophage/Monocyte	Macrophage/Monocyte	Ccl2	Ccr2	0.333658	3	CCL2_CCR2	Ccl2 - Ccr2	CCL	Secreted Signaling	KEGG: mmu04060	Macrophage/Monocyte -> Macrophage/Monocyte (day3)	0.049932	Macrophage/Monocyte -> Macrophage/Monocyte	day3
16	Macrophage/Monocyte	Macrophage/Monocyte	Ccl3	Ccr1	0.264817	3	CCL3_CCR1	Ccl3 - Ccr1	CCL	Secreted Signaling	KEGG: mmu04060	Macrophage/Monocyte -> Macrophage/Monocyte (day3)	0.02291	Macrophage/Monocyte -> Macrophage/Monocyte	day3
17	Neutrophil	Macrophage/Monocyte	Ccl3	Ccr1	0.334636	3	CCL3_CCR1	Ccl3 - Ccr1	CCL	Secreted Signaling	KEGG: mmu04060	Neutrophil -> Macrophage/Monocyte (day3)	0.050372	Neutrophil -> Macrophage/Monocyte	day3
3	Macrophage/Monocyte	Macrophage/Monocyte	Ccl3	Ccr5	0.230645	2	CCL3_CCR5	Ccl3 - Ccr5	CCL	Secreted Signaling	KEGG: mmu04060	Macrophage/Monocyte -> Macrophage/Monocyte (SS)	0.013093	Macrophage/Monocyte -> Macrophage/Monocyte	SS
29	Macrophage/Monocyte	Macrophage/Monocyte	Ccl3	Ccr5	0.258736	3	CCL3_CCR5	Ccl3 - Ccr5	CCL	Secreted Signaling	KEGG: mmu04060	Macrophage/Monocyte -> Macrophage/Monocyte (day3)	0.020964	Macrophage/Monocyte -> Macrophage/Monocyte	day3
30	Neutrophil	Macrophage/Monocyte	Ccl3	Ccr5	0.325237	3	CCL3_CCR5	Ccl3 - Ccr5	CCL	Secreted Signaling	KEGG: mmu04060	Neutrophil -> Macrophage/Monocyte (day3)	0.046205	Neutrophil -> Macrophage/Monocyte	day3
14	Neutrophil	Macrophage/Monocyte	Ccl5	Ccr1	0.197149	3	CCL5_CCR1	Ccl5 - Ccr1	CCL	Secreted Signaling	KEGG: mmu04060	Neutrophil -> Macrophage/Monocyte (day3)	0.006268	Neutrophil -> Macrophage/Monocyte	day3
15	T cells	Macrophage/Monocyte	Ccl5	Ccr1	0.386968	3	CCL5_CCR1	Ccl5 - Ccr1	CCL	Secreted Signaling	KEGG: mmu04060	T cells -> Macrophage/Monocyte (day3)	0.075457	T cells -> Macrophage/Monocyte	day3
2	T cells	Macrophage/Monocyte	Ccl5	Ccr5	0.286448	3	CCL5_CCR5	Ccl5 - Ccr5	CCL	Secreted Signaling	KEGG: mmu04060	T cells -> Macrophage/Monocyte (SS)	0.030469	T cells -> Macrophage/Monocyte	SS
27	Neutrophil	Macrophage/Monocyte	Ccl5	Ccr5	0.193704	3	CCL5_CCR5	Ccl5 - Ccr5	CCL	Secreted Signaling	KEGG: mmu04060	Neutrophil -> Macrophage/Monocyte (day3)	0.005727	Neutrophil -> Macrophage/Monocyte	day3
28	T cells	Macrophage/Monocyte	Ccl5	Ccr5	0.374762	3	CCL5_CCR5	Ccl5 - Ccr5	CCL	Secreted Signaling	KEGG: mmu04060	T cells -> Macrophage/Monocyte (day3)	0.069366	T cells -> Macrophage/Monocyte	day3
20	Macrophage/Monocyte	Macrophage/Monocyte	Ccl6	Ccr1	0.331304	3	CCL6_CCR1	Ccl6 - Ccr1	CCL	Secreted Signaling	KEGG: mmu04060	Macrophage/Monocyte -> Macrophage/Monocyte (day3)	0.048881	Macrophage/Monocyte -> Macrophage/Monocyte	day3
23	Macrophage/Monocyte	Macrophage/Monocyte	Ccl6	Ccr2	0.380474	3	CCL6_CCR2	Ccl6 - Ccr2	CCL	Secreted Signaling	KEGG: mmu04060	Macrophage/Monocyte -> Macrophage/Monocyte (day3)	0.072201	Macrophage/Monocyte -> Macrophage/Monocyte	day3
21	Macrophage/Monocyte	Macrophage/Monocyte	Ccl7	Ccr1	0.276983	3	CCL7_CCR1	Ccl7 - Ccr1	CCL	Secreted Signaling	KEGG: mmu04060	Macrophage/Monocyte -> Macrophage/Monocyte (day3)	0.027043	Macrophage/Monocyte -> Macrophage/Monocyte	day3
24	Macrophage/Monocyte	Macrophage/Monocyte	Ccl7	Ccr2	0.3116	3	CCL7_CCR2	Ccl7 - Ccr2	CCL	Secreted Signaling	KEGG: mmu04060	Macrophage/Monocyte -> Macrophage/Monocyte (day3)	0.040387	Macrophage/Monocyte -> Macrophage/Monocyte	day3
18	Macrophage/Monocyte	Macrophage/Monocyte	Ccl8	Ccr1	0.203289	3	CCL8_CCR1	Ccl8 - Ccr1	CCL	Secreted Signaling	KEGG: mmu04060	Macrophage/Monocyte -> Macrophage/Monocyte (day3)	0.007306	Macrophage/Monocyte -> Macrophage/Monocyte	day3
22	Macrophage/Monocyte	Macrophage/Monocyte	Ccl8	Ccr2	0.22183	3	CCL8_CCR2	Ccl8 - Ccr2	CCL	Secreted Signaling	KEGG: mmu04060	Macrophage/Monocyte -> Macrophage/Monocyte (day3)	0.011021	Macrophage/Monocyte -> Macrophage/Monocyte	day3
31	Macrophage/Monocyte	Macrophage/Monocyte	Ccl8	Ccr5	0.199633	3	CCL8_CCR5	Ccl8 - Ccr5	CCL	Secreted Signaling	KEGG: mmu04060	Macrophage/Monocyte -> Macrophage/Monocyte (day3)	0.006676	Macrophage/Monocyte -> Macrophage/Monocyte	day3
19	Macrophage/Monocyte	Macrophage/Monocyte	Ccl9	Ccr1	0.320464	3	CCL9_CCR1	Ccl9 - Ccr1	CCL	Secreted Signaling	KEGG: mmu04060	Macrophage/Monocyte -> Macrophage/Monocyte (day3)	0.044136	Macrophage/Monocyte -> Macrophage/Monocyte	day3
46	Macrophage/Monocyte	Macrophage/Monocyte	Lgals9	Cd44	0.235111	3	LGALS9_CD44	Lgals9 - Cd44	GALECTIN	Secreted Signaling	PMID: 25065622	Macrophage/Monocyte -> Macrophage/Monocyte (day3)	0.014217	Macrophage/Monocyte -> Macrophage/Monocyte	day3
7	T cells	Macrophage/Monocyte	Mif	CD74_CD44	0.318926	3	MIF_CD74_CD44	Mif - (Cd74+Cd44)	MIF	Secreted Signaling	PMID: 29637711; PMID: 26175090	T cells -> Macrophage/Monocyte (SS)	0.043477	T cells -> Macrophage/Monocyte	SS
34	Macrophage/Monocyte	Macrophage/Monocyte	Mif	CD74_CD44	0.422828	3	MIF_CD74_CD44	Mif - (Cd74+Cd44)	MIF	Secreted Signaling	PMID: 29637711; PMID: 26175090	Macrophage/Monocyte -> Macrophage/Monocyte (day3)	0.093947	Macrophage/Monocyte -> Macrophage/Monocyte	day3
35	T cells	Macrophage/Monocyte	Mif	CD74_CD44	0.463897	3	MIF_CD74_CD44	Mif - (Cd74+Cd44)	MIF	Secreted Signaling	PMID: 29637711; PMID: 26175090	T cells -> Macrophage/Monocyte (day3)	0.115828	T cells -> Macrophage/Monocyte	day3
5	T cells	Macrophage/Monocyte	Mif	CD74_CXCR4	0.337665	3	MIF_CD74_CXCR4	Mif - (Cd74+Cxcr4)	MIF	Secreted Signaling	PMID: 29637711; PMID: 24760155	T cells -> Macrophage/Monocyte (SS)	0.051741	T cells -> Macrophage/Monocyte	SS
32	Macrophage/Monocyte	Macrophage/Monocyte	Mif	CD74_CXCR4	0.376676	3	MIF_CD74_CXCR4	Mif - (Cd74+Cxcr4)	MIF	Secreted Signaling	PMID: 29637711; PMID: 24760155	Macrophage/Monocyte -> Macrophage/Monocyte (day3)	0.070313	Macrophage/Monocyte -> Macrophage/Monocyte	day3
33	T cells	Macrophage/Monocyte	Mif	CD74_CXCR4	0.409948	3	MIF_CD74_CXCR4	Mif - (Cd74+Cxcr4)	MIF	Secreted Signaling	PMID: 29637711; PMID: 24760155	T cells -> Macrophage/Monocyte (day3)	0.087219	T cells -> Macrophage/Monocyte	day3
44	Macrophage/Monocyte	Macrophage/Monocyte	Nampt	ITGA5_ITGB1	0.176188	3	NAMPT_ITGA5_ITGB1	Nampt - (Itga5+Itgb1)	VISFATIN	Secreted Signaling	PMID: 28490838	Macrophage/Monocyte -> Macrophage/Monocyte (day3)	0.003428	Macrophage/Monocyte -> Macrophage/Monocyte	day3
43	Macrophage/Monocyte	Macrophage/Monocyte	Spp1	ITGA5_ITGB1	0.297309	3	SPP1_ITGA5_ITGB1	Spp1 - (Itga5+Itgb1)	SPP1	Secreted Signaling	PMID: 21907263	Macrophage/Monocyte -> Macrophage/Monocyte (day3)	0.034614	Macrophage/Monocyte -> Macrophage/Monocyte	day3
41	Macrophage/Monocyte	Macrophage/Monocyte	Spp1	ITGAV_ITGB1	0.294012	3	SPP1_ITGAV_ITGB1	Spp1 - (Itgav+Itgb1)	SPP1	Secreted Signaling	PMID: 21907263	Macrophage/Monocyte -> Macrophage/Monocyte (day3)	0.033333	Macrophage/Monocyte -> Macrophage/Monocyte	day3
42	Macrophage/Monocyte	Macrophage/Monocyte	Spp1	ITGAV_ITGB5	0.297862	3	SPP1_ITGAV_ITGB5	Spp1 - (Itgav+Itgb5)	SPP1	Secreted Signaling	PMID: 21907263	Macrophage/Monocyte -> Macrophage/Monocyte (day3)	0.034831	Macrophage/Monocyte -> Macrophage/Monocyte	day3
40	Macrophage/Monocyte	Macrophage/Monocyte	Spp1	Cd44	0.452215	3	SPP1_CD44	Spp1 - Cd44	SPP1	Secreted Signaling	PMID: 21907263	Macrophage/Monocyte -> Macrophage/Monocyte (day3)	0.109554	Macrophage/Monocyte -> Macrophage/Monocyte	day3
37	Neutrophil	Macrophage/Monocyte	Tnf	Tnfrsf1a	0.19074	3	TNF_TNFRSF1A	Tnf - Tnfrsf1a	TNF	Secreted Signaling	KEGG: mmu04060	Neutrophil -> Macrophage/Monocyte (day3)	0.005286	Neutrophil -> Macrophage/Monocyte	day3
38	Macrophage/Monocyte	Macrophage/Monocyte	Tnf	Tnfrsf1b	0.193117	3	TNF_TNFRSF1B	Tnf - Tnfrsf1b	TNF	Secreted Signaling	KEGG: mmu04060	Macrophage/Monocyte -> Macrophage/Monocyte (day3)	0.005638	Macrophage/Monocyte -> Macrophage/Monocyte	day3
39	Neutrophil	Macrophage/Monocyte	Tnf	Tnfrsf1b	0.22546	3	TNF_TNFRSF1B	Tnf - Tnfrsf1b	TNF	Secreted Signaling	KEGG: mmu04060	Neutrophil -> Macrophage/Monocyte (day3)	0.011851	Neutrophil -> Macrophage/Monocyte	day3
